# Supplementary material for: Impact of CRISPR/Cas9-Mediated CD73 Knockout in Pancreatic Cancer
Source: Cancers (Basel). 2023 Oct 3;15(19):4842. doi: 10.3390/cancers15194842 (PMC10572021; doi:10.3390/cancers15194842)
Supplement: Supplementary file 1 [file cancers-15-04842-s001.zip]

Archive with 22 entries (21 files):
- Supporting document1/
- __MACOSX/._Supporting document1
- Supporting document1/Figure S1 Knockout of CD73 did not affect cell apoptosis.tiff
- __MACOSX/Supporting document1/._Figure S1 Knockout of CD73 did not affect cell apoptosis.tiff
- Supporting document1/Table S1 List of antibodies for FACS.pdf
- __MACOSX/Supporting document1/._Table S1 List of antibodies for FACS.pdf
- Supporting document1/Table S3 List of primers for the single-clone check.pdf
- __MACOSX/Supporting document1/._Table S3 List of primers for the single-clone check.pdf
- Supporting document1/Western Blot raw data and Imaje densitometry.pdf
- __MACOSX/Supporting document1/._Western Blot raw data and Imaje densitometry.pdf
- Supporting document1/Table S4 List of qRT-PCR primers.pdf
- __MACOSX/Supporting document1/._Table S4 List of qRT-PCR primers.pdf
- Supporting document1/Table S5 List of antibodies for Western blot analysis.pdf
- __MACOSX/Supporting document1/._Table S5 List of antibodies for Western blot analysis.pdf
- Supporting document1/Table S6 Sequencing confirmation of mutations in TB32047- and PANC1-CD73-knockout single clones.[176].pdf
- __MACOSX/Supporting document1/._Table S6 Sequencing confirmation of mutations in TB32047- and PANC1-CD73-knockout single clones.[176].pdf
- Supporting document1/Table S2 List of plasmids.pdf
- __MACOSX/Supporting document1/._Table S2 List of plasmids.pdf
- Supporting document1/Figure S2 E-cadherin did not change in PANC1 cells after CD73 knockout.tiff
- __MACOSX/Supporting document1/._Figure S2 E-cadherin did not change in PANC1 cells after CD73 knockout.tiff
- Supporting document1/Supplemental table 7.xlsx
- __MACOSX/Supporting document1/._Supplemental table 7.xlsx
