# Supplementary material for: Impact of CRISPR/Cas9-Mediated CD73 Knockout in Pancreatic Cancer
Source: Cancers (Basel). 2023 Oct 3;15(19):4842. doi: 10.3390/cancers15194842 (PMC10572021; doi:10.3390/cancers15194842)
Supplement: Supplementary file 1 [file cancers-15-04842-s001.zip › Supporting document1/Supplemental table 7.xlsx]

## Sheet: Mm_ACF_kin_v1
MG_TRP53_DBD_1	GTGCTGTGACTTCTTGTAGA	Trp53		3466 sgRNA für 915 Gene, 110 NTC Kontrollen, PAAD associated 584 sgRNAs representing 247 genes
MG_TRP53_DBD_2	GATACAAATTTCCTTCCACC	Trp53
MG_TRP53_DBD_3	GTGTAATAGCTCCTGCATGG	Trp53
MGLB_27870	TTCCAAGGTAAGGTAAGTCC	Kmt2c
MGLibA_01673	GCGGGACCTTCAGCGTTGCC	C1orf106
MGLibA_02792	AGCCTCACCAGTAGTCACGA	Acta2
MGLibA_02877	GTGTCTACCATAACCGCCAG	Acvr1b
MGLibA_03012	GGCAGGTTCCGCTCAACGCG	Adam9
MGLibA_03571	CATCGTATGTAACAAGTGCC	Ajuba
MGLibA_03669	ACGCTTACCTGGTTCACCGC	Akr1b3
MGLibA_03719	CATTGAGCGCACCTTCCATG	Akt1
MGLibA_03756	TACTTACAGCCAGGATCGCT	Aldh1a3
MGLibA_04366	GCAGATCTCGCTACTGCCGT	Anln
MGLibA_04880	GCCAATGTACACGATGTCTT	Arg1
MGLibA_04902	AGAGTCTATTGATGACCCGC	Arhgap18
MGLibA_05239	CTGATCATAACGCAGTGTTT	Arntl2
MGLibA_05428	AACACGGATCGACGTGCTCC	Ascc1
MGLibA_05686	CCTGGCATACTGAATAGCCT	Atm
MGLibA_05784	TGCTGATGACCGCAGACGCC	Atp2c1
MGLibA_06025	CCACTCACCGCAGGTGCGAC	Aurka
MGLibA_06026	GACCACTTACCGGAGGCTGC	Aurka
MGLibA_06029	CGATGAGCAGCGGACTGCCA	Aurkb
MGLibA_06695	GGAACCTGAAGATCTGCGCC	Bcl2l11
MGLibA_06909	TACCGAGAACGAGCCTGATT	Birc5
MGLibA_08181	ATGTTGACTCGAGTCACGAC	Cav2
MGLibA_08183	CTCGAGTCAACATACTTCTC	Cav2
MGLibA_08841	CCGCCGTCGATGATTGCAAC	Ccnd2
MGLibA_08842	TTCATCGCTCTGTGCGCTAC	Ccnd2
MGLibA_09005	AACTGAGAGTGCCGTTGATA	Cd160
MGLibA_09090	GTATGGCAGCAACGTCACGA	Cd274
MGLibA_09102	GTACAGCGAATCAGCACTTA	Cd2ap
MGLibA_09103	CATACTCTTCTTAATAGCTT	Cd2ap
MGLibA_09170	GCCAACAGTAATGCAGCATC	Cd40lg
MGLibA_09171	ACATGCCTCGCAATCCTTGC	Cd40
MGLibA_09255	GTGACCTTGCTTAGACGTGC	Cd86
MGLibA_09256	TTGACCTGCACGTCTAAGCA	Cd86
MGLibA_10071	GGTTTACAGGGTCCTGCTGA	Cflar
MGLibA_12155	AAGATTCTGGAGAACCTTCG	Csnk2a2
MGLibA_12158	CGAAGTATGCGCCGTCCGTG	Csnk2b
MGLibA_12316	GATCCTTGTCGCAGTTAGCT	Ctla4
MGLibA_12318	GTACCCACCGCCATACTTTG	Ctla4
MGLibA_12505	TACAAGACGTGCACATCGCG	Cux2
MGLibA_12590	TCGAGAGCATCGTGCACAAG	Cxcr4
MGLibA_12591	GGACTTACACTCACACTGAT	Cxcr4
MGLibA_13517	GACCCTGAGTGCCGTATGAT	Ddb1
MGLibA_13945	CTTCATGGCATCCGAATTCC	Deptor
MGLibA_14629	CGCTGTCGTCGAGAATCACC	Dnmbp
MGLibA_14631	TATGAGCTCATGCGATTGTT	Dnmbp
MGLibA_15465	CATTGAGTCCATCTTTACAC	Ect2
MGLibA_15937	CGACTTCTCCCGCTGCGACA	Elf3
MGLibA_16159	GGAGCTCCTCCAGCGTCGAC	Engase
MGLibA_16160	TAGGATCAACGAGGATCAAG	Engase
MGLibA_16713	GAGAGTCGGCTTGAGATCGA	Ets1
MGLibA_16885	AGAGTACTGCTGCGCCGACC	Eya4
MGLibA_16886	AAGCGCTCCATCTCCAGTCG	Eya4
MGLibA_17743	GTGCTGACGCTTCCTCCGAC	Fanca
MGLibA_17744	GTTTGCTCGCAGTGTGCAGC	Fanca
MGLibA_17747	GTACTGGTGAATGACTTTGC	Fancb
MGLibA_17774	TTACCATGACCTGCGGTGTC	Fancm
MGLibA_18293	ACGCAGCAGCGATCACCTTG	Fgd6
MGLibA_18560	ATGACAGGAATCGAACCTAC	Flnb
MGLibA_18561	ACAGAGTGCTCGTCCACGTC	Flnb
MGLibA_18648	TCGACAACCTTGATGGGCTT	Fn3krp
MGLibA_18816	GTCAAGTAGCGATTGGCACT	Foxm1
MGLibA_19188	GACTTACCAAGCAGTAGTAG	G2e3
MGLibA_19190	CCACACCAAGATCCGCCACG	G3bp1
MGLibA_19365	CCTGATAAGGACCCGAATGC	Galnt10
MGLibA_19772	TTGGATCGAGACGCTCTGGT	Gen1
MGLibA_20086	TCGACCTGCAAACCGTAATC	Gli1
MGLibA_20094	GAGCGGATGTAGTCCATATA	Gli3
MGLibA_22240	GTTGGTGCTTGCCGTCTTGC	Gng12
MGLibA_22242	GCTCCTCACAGTATGACATC	Gng12
MGLibA_23759	ATCAGTTCTGAGCAACTCGT	Havcr2
MGLibA_23760	AGTCTCTGCTGGGTTGACCC	Havcr2
MGLibA_23816	TCACCTCGGAATGTTGTTCT	Hcfc1
MGLibA_24545	GGCTTCCTCCTTGCGCCGGT	Hnf1a
MGLibA_24550	CACGCGGAGGTCAAGCTACG	Hnf4a
MGLibA_25670	CAGAACTCCAAGAGTGATCG	Ikzf1
MGLibA_25675	TCTGCAACTACGCATGCCAA	Ikzf3
MGLibA_25891	CCCTGTCGTGATGTCAGCGC	Il3ra
MGLibA_26055	CTTCGCCATATCAAGTCGCA	Ino80d
MGLibA_26143	GCAAGATACCTGCCGTACTC	Ints3
MGLibA_26145	TGGCCTCACCTGAGTACGGC	Ints3
MGLibA_26465	GAGTACGCACCTTGCCGCTC	Itga5
MGLibA_26503	AATGTCACCAATCGCAGCAA	Itgb1
MGLibA_26504	GTGCTTAGTCTTACTGACAG	Itgb1
MGLibA_26643	CTCGGATCTGATACTCGAAG	Jag1
MGLibA_27261	CCGGAGCTACTGCCATGAGA	Kdm6b
MGLibA_27364	GTCGACTGTGTCCTTCTAAG	Kif20b
MGLibA_28277	GCTTGGCGTGCCGTCGTAGC	Ksr1
MGLibA_28281	TGCGGACTACGTGCCGCTGC	Ksr2
MGLibA_28374	GCTCAGCACCGTGTAGCGAC	Lag3
MGLibA_28506	GCTCCACCATCATTCGCCAA	Lats1
MGLibA_28509	GCGATTGCAAGAGATTCGAG	Lats2
MGLibA_28807	AGCTACTCCAATCCGACAAT	Lgals3bp
MGLibA_28811	TTCTGGCTTAGATCATGGCG	Lgals3
MGLibA_29122	TTGATCTTCTTAACGACGCC	Lmo7
MGLibA_29407	GCTTCCGTAATTTGACTAGC	Lrrc1
MGLibA_30137	CATTGTTGAAGTGACGTTGT	Maml2
MGLibA_30233	ACGGAACATACATGGCCTGA	Map2k5
MGLibA_30357	GGTGCAGAACGTTAGCTGAA	Mapk1
MGLibA_30433	GACGGAGAAGACGCTATACC	Mark4
MGLibA_30571	GACGCCGGTACCTGATCGAT	Mboat2
MGLibA_30645	CTCAGGCATGCTCCGGAAAC	Mcl1
MGLibA_30730	GCTGTCGTTCCGTTAGCTTC	Mdc1
MGLibA_31087	GCAGCGCGTCGACTTATTCA	Met
MGLibA_31605	AGCTCATCGACCAACATGGA	Mms22l
MGLibA_32241	CAGTCGTAGATATCAACATA	Ms4a1
MGLibA_32294	TGATCAGTTCTCCAATCTCG	Msh2
MGLibA_32331	GACAGAAGAACATTACACTC	Msln
MGLibA_32360	CCACACGGGTGAAGCTAGCG	Mst1r
MGLibA_32539	TGATACGAACTAGCTCGTTG	Mtor
MGLibA_32634	CCACGGCTGAGCTCTTAACC	Mum1
MGLibA_32806	GGACGTAGCGACCGCAACAT	Myc
MGLibA_32807	GCTGTACGGAGTCGTAGTCG	Myc
MGLibA_33718	GATGTCCGACTTCTCGTTGT	Nek2
MGLibA_34437	GGTATTCACGCCGTCCACAC	Notch1
MGLibA_34460	CAGAACAACTCTCCCCGCGC	Nov
MGLibA_34708	GTAAGAGCCGACCGCATGCG	Nr5a2
MGLibA_34794	CATGCTCCAGGTCAAAGGTC	Nrp2
MGLibA_34903	CCACTCAGACGTGCCGCTTC	Nt5e
MGLibA_38853	TTGCATGTAGAGTTCGACGT	Onecut1
MGLibA_39020	GTAGGTCTGAGCACCGCCAT	Osbp
MGLibA_39021	GTGAAGATGCTGGCCGAATC	Osbp
MGLibA_39719	GTTACACCGCCTCGTGGTGA	Pcdh1
MGLibA_39720	GTAGGTAGGCCGCTCGAATT	Pcdh1
MGLibA_39725	TCGGTCGATGCGCCGCTCAC	Pcdh7
MGLibA_40051	CACACTGCTGCCGACGTCTA	Pdcd1lg2
MGLibA_40052	GAAGTGTACACCGTAGACGT	Pdcd1lg2
MGLibA_40056	GTGCCTCGGCCATGGGACGT	Pdcd1
MGLibA_40191	GCTGTAGACGTAGTAAGTAT	Pdgfrb
MGLibA_40341	GAAGATCGCAGTGCGTGACG	Peak1
MGLibA_40474	TCTTGACATGAGCGTCGCTG	Pf4
MGLibA_40475	CAGCTGATACCTAACTCTCC	Pf4
MGLibA_41090	CTCGCCATCGTCCTTCTCGT	Pitpna
MGLibA_41532	CTCGGTAAAGGATCATTTGC	Plk4
MGLibA_41669	TGCAAGCGTTGGGACTCGAC	Pms2
MGLibA_41868	GCTGGTCAATCGCCTCATTG	Polq
MGLibA_42019	GTACTTCGCGCCGAGTAACG	Postn
MGLibA_42126	CACAGAGCTGATTCCGAAGT	Pparg
MGLibA_42696	GCCGCACCAGAAGTCATTTC	Prkaa1
MGLibA_42704	AGCTCGGAGACGTCATGTCG	Prkab2
MGLibA_43595	GCAGCAATTCACTGTAAAGC	Pten
MGLibA_43676	TTCGAGTACTAAGACTCACC	Ptk2
MGLibA_43677	TGCAATGGAACGAGTATTAA	Ptk2
MGLibA_43860	CATGAGAGGCACGCCATTCA	Pttg1
MGLibA_44362	GCATACAAACCTTCCGATGC	Rad51d
MGLibA_44365	GCTACTGCTAGCAGCCGCTC	Rad51
MGLibA_44366	GGCCATGTACATTGACACCG	Rad51
MGLibA_44712	AGACCAGCAGAAAGTCCTTC	Rbbp8
MGLibA_44713	TCAGCTCTGTAATAAGCTTA	Rbbp8
MGLibA_44848	AAGGACCACCTATGGACTAC	Rbm6
MGLibA_45564	ATAGCGCAGCGCTCGCAACC	Rictor
MGLibA_45981	GACTCACAATGACTCTGTTG	Rnf4
MGLibA_46483	GTCTACGACTGTTCCAATGC	Rptor
MGLibA_46529	GTGCTTCGTGGTCAAGGTCG	Rrm1
MGLibA_47139	GACGAACATCGGCTCAGCAG	Scamp5
MGLibA_48011	GATCTCTTTCGGACCGACAT	Setd2
MGLibA_48026	TTACGTGGACGATGCCCTGC	Setd7
MGLibA_48429	TTGATTGTGTGAGTGCCGTC	Shprh
MGLibA_49935	TACACCAGTTGTCGTGAAAC	Slx4
MGLibA_49982	GGCTCCGATACTTATGATTA	Smarca2
MGLibA_49983	GAAGCATGACGTCTTTCTCC	Smarca2
MGLibA_49985	CCACCCTCAGTGTCCGCCAC	Smarca4
MGLibA_49986	AGGCATGTTCAGAGCCGCCG	Smarca4
MGLibA_49988	CAGTTACCGACACCGTAGAA	Smarca5
MGLibA_50070	ACGACTGCCATGCTGAACAC	Smg1
MGLibA_50242	GTCCTGCAGCTCGCTATAGT	Snai1
MGLibA_50245	GAAGCCCAACTACAGCGAAC	Snai2
MGLibA_50491	AATGAGCTGACCGTTACTGA	Snx9
MGLibA_50569	CAGCATTGTGCTTGTAGAAT	Sord
MGLibA_50656	GGTGTTCTCCGTGTCCGAGC	Sox9
MGLibA_50920	CTTGACCTTCTCTCACCGAT	Speg
MGLibA_51206	TGAGCATCCGTCCGTCCCGC	Sptb
MGLibA_51693	GCAGCTGGACACACGCTACC	Stat3
MGLibA_51702	CAGCCTCACCTTGGATCCGC	Stat5b
MGLibA_51765	TGTACAGCACGTCCACAAGC	Stk11
MGLibA_51984	TGAGCCTTACCTCGGGGTCC	Styk1
MGLibA_52974	GGTGCACTATGCCGTTCTCT	Tbk1
MGLibA_52975	GCTGCCGTTTAGACCCTTCG	Tbk1
MGLibA_53322	AGCTCCTGCCGAGCGACCGC	Tecpr1
MGLibA_53608	GCAACATGTGGAACTCTACC	Tgfb1
MGLibA_53615	CGATGTTGACGTTGCTCACC	Tgfbi
MGLibA_53621	GACCGCACCGCCATTGTCGC	Tgfbr2
MGLibA_54080	CTATTGCTGCTCTCGCCAAC	Tm4sf1
MGLibA_54082	ATAGCACTTGGACCACATAG	Tm4sf1
MGLibA_54338	GGAGCATCGTTCCATAACAC	Tmem139
MGLibA_55105	ACCTGGATCACAGACTCCGC	Tnfrsf14
MGLibA_55109	GACAACTGCACCTCCGCGAA	Tnfrsf18
MGLibA_55111	GCAGTGACCGTCACGACCTG	Tnfrsf18
MGLibA_55136	GACTGCGTCCAAGCTGTCAC	Tnfrsf4
MGLibA_55142	TGCACTCACACTCCGCGTTG	Tnfrsf9
MGLibA_55144	ACCAGGCTGACAGTTATCAC	Tnfrsf9
MGLibA_55171	TGTGTGAATACGACATCTGA	Tnfsf18
MGLibA_55173	CTTCGACCATCGTTCAGCAT	Tnfsf4
MGLibA_55178	TCTGAGGAGCGCCGCATCCG	Tnfsf9
MGLibA_55180	CGTACCTCAGACCTTGAGAT	Tnfsf9
MGLibA_55519	TACCTTGCAGGTGGCACACC	Tpx2
MGLibA_55878	CCTGAAGCTACGCCAGTCCA	Trim67
MGLibA_56009	GCTGAGAATCTTCTATTATC	Trp53bp1
MGLibA_56335	GGCCGCGTATGCGTCACCTG	Tssk6
MGLibA_59344	CATCTAGATTGACGATGTAC	Wdr59
MGLibA_59346	TAGTGTGCGAAGCTGTCATG	Wdr59
MGLibA_59604	ACGTACGCGGTGAGCGCAGC	Wnt5a
MGLibA_60344	GAATCCGTAAGTGCTCTTTC	Zeb1
MGLibA_61193	TGCGCTCGCAGTCGGCAGTC	Zfp775
MGLibA_61339	GAGTATTCTCACTGTCTCGA	Zfp91
MGLibA_61340	TGTCTTGCAGACGAGTTGCA	Zfp91
MGLibA_61640	GCTCCAATGGAACAGGCTTC	Zmynd8
MGLibA_61697	AGCTGTGCAAGCTACTAATC	Zpld1
MGLibA_61780	TGACGGACTCTCGATCGACT	Zswim7
MGLibA_66447	GATCTTACCACTCGTCGTAG	NTC
MGLibA_66913	GGAAACGTTACATTCGACGC	NTC
MGLibA_66919	GCCGAGAGGCGTAAGCGCGA	NTC
MGLibA_67380	GTGCGCGCGTATAGAAAAAA	NTC
MGLibB_01671	CTGCTGCTTGCGTACTGCAT	C1orf106
MGLibB_02791	GCATCCGACACTGCTGACAG	Acta2
MGLibB_02878	CATGGTGCTCCACGCCATCC	Acvr1b
MGLibB_03013	TTAGATCTCTTACGTCATCC	Adam9
MGLibB_03572	ACCTGTATCAAGTGCAACAA	Ajuba
MGLibB_03718	GGCTCACCCAGTGACAACTC	Akt1
MGLibB_03751	TATACAAGACGTGAACCTAT	Aldh1a1
MGLibB_03752	TGCGCCATGGAGAGCCAATC	Aldh1a1
MGLibB_03758	AGGTCTTAATACAGCCTTCC	Aldh1a3
MGLibB_04366	AGCTGCCATCAGCGAGTCTG	Anln
MGLibB_04774	GTTGAAAGCAGAGTGTAACA	Aptx
MGLibB_04878	CTGTTCTTCAGCCTCGAGGA	Arg1
MGLibB_04903	CTCCTAGATCAGCCATCTAG	Arhgap18
MGLibB_05069	CTGCTGCTGATACGAAGGCT	Arid1a
MGLibB_05240	GGAAACTTACCTGATGCCAC	Arntl2
MGLibB_05429	GTTGGTACTTCTAAGTGAGC	Ascc1
MGLibB_05659	CACTGAACTCCAACGTCAAG	Atg7
MGLibB_05660	GAGAGCAGCACCTGACTTTA	Atg7
MGLibB_05680	CACTATGACTAGTTCTGTTC	Atl3
MGLibB_05681	ATCTGAATCCCAGTAGTTTC	Atl3
MGLibB_05687	TATCCATGACATAATTCAAG	Atm
MGLibB_05784	TGATGCCGTCAGTATCACTG	Atp2c1
MGLibB_06028	GAGAGCAAGCGCAGATGTCG	Aurkb
MGLibB_06693	TCCTGTGCAATCCGTATCTC	Bcl2l11
MGLibB_06832	TCACACGCTCCAGCTCCGTG	Bfar
MGLibB_06833	CAGGTATAGCAAGCCAAGTC	Bfar
MGLibB_06911	CCGTCAGTCAATTGAGCAGC	Birc5
MGLibB_07161	AACTGAGATCATGATAGTCC	Brd4
MGLibB_07162	ACCGGTGAAGGAGTCTGAAG	Brd4
MGLibB_07165	TCGAGACCGTGCAGAGAATG	Brd7
MGLibB_07166	CCAGTCCATAGAAGAACTAA	Brd7
MGLibB_09004	GCAATTGTGAACTTCCAACA	Cd160
MGLibB_09091	GGATGATCAGCTCCGCTGTG	Cd274
MGLibB_09169	GCAATTTGAAGACCTTGTCA	Cd40lg
MGLibB_09173	GCAGTGTTGTCCTTCCTTAC	Cd40
MGLibB_09241	TGTTCAGCTAATGCTTCTTC	Cd80
MGLibB_09242	ACAAGTGTGTTCTTGCTATC	Cd80
MGLibB_11729	GCTTACCGGTTTGGAGATAT	Cpne9
MGLibB_11730	TAAAGCCAATATCTCCAAAC	Cpne9
MGLibB_12152	TCAGTCAAAGACACCAGCTT	Csnk2a2
MGLibB_12153	GCCTCACTATCGACAAGCTC	Csnk2b
MGLibB_12501	AAGCAATTGATTGAAGCACC	Cux2
MGLibB_13514	CTGCTTATACTCCAAGATAC	Ddb1
MGLibB_13939	AGTTCAGAATGAACTTCCGT	Deptor
MGLibB_15458	GCCAAGCTAGTTATCTCAGA	Ect2
MGLibB_15932	CCTGGACCTCACCGAGAGCA	Elf3
MGLibB_16101	CTGCGGAGTGAAGCATATAA	Eml6
MGLibB_16102	AAGGTCTTACCCGGTCAGAA	Eml6
MGLibB_16457	GAGGCGGTGCCCTCCGCCGC	Ercc3
MGLibB_16704	TTGGCTCCATTAACCTGATA	Ets1
MGLibB_17604	GACGTGAATGTCAGGTTCAC	Fam63b
MGLibB_17605	CATAACTGCGGAGCAGCTGA	Fam63b
MGLibB_17739	CTAAGTCATCATCTAGTACA	Fancb
MGLibB_17753	AGAGCTTGTCACCTCCTGGA	Fance
MGLibB_17768	CACGCCAGGTAGTGATATCA	Fancm
MGLibB_18286	CTCGGAGCTCATGATCTCCT	Fgd6
MGLibB_18639	CATGCTCGTGATGGAGCATT	Fn3krp
MGLibB_18808	GGACACTCACCTTAAACACT	Foxm1
MGLibB_19181	GCTTCCTAATAGAAGACATC	G2e3
MGLibB_19357	CATGACCGATGCCGAGAGAG	Galnt10
MGLibB_19515	AGTCCAAGCCGCCGTGATGA	Gata6
MGLibB_19517	GAGGTGGTCGCTTGTGTAGA	Gata6
MGLibB_19764	GATGGCTGCCTCACCAACGA	Gen1
MGLibB_20080	TATGATGGTTGGCAAGTGCC	Gli1
MGLibB_20083	TGTCTCATGTCAATCGGCAA	Gli2
MGLibB_20084	GACCTTCTAATGCAGAGCGG	Gli2
MGLibB_20086	TGCGGAATACTATCACCAGA	Gli3
MGLibB_22799	CGCCCTTCGTAGTCATTGTA	Gprc5a
MGLibB_23138	TCTCAAGACCAGTCGTGTGA	Gspt1
MGLibB_23140	GGTGGTGCCACCGCTGACTT	Gspt1
MGLibB_23808	CAACGACCTCTATGAACTCC	Hcfc1
MGLibB_24537	CTCACTCTAGGTGTACGGTA	Hnf1a
MGLibB_24543	TAAGCCTGCAGTAACGACAC	Hnf4a
MGLibB_25662	GAAGACAATGGATGTCGATG	Ikzf1
MGLibB_25667	CTGTAGTCATTCAGAGCGTC	Ikzf3
MGLibB_25885	AGCCTTGATGTCAACACCGC	Il3ra
MGLibB_26046	CAGGTCAGACGACGACGACA	Ino80d
MGLibB_26456	GGAGCAACAGTTCGGGCCCA	Itga5
MGLibB_26634	CTTACGAATAGTGTCATTAC	Jag1
MGLibB_27219	AACTCTTCAAGTCAACTGTG	Kdm3a
MGLibB_27252	GGTTCAGCAGATCTCTTCAC	Kdm6b
MGLibB_27358	CAGAGCTCTTCTCACTTAAG	Kif20b
MGLibB_27597	TGGCATTGTAAGACACACCG	Klhl22
MGLibB_27598	TGGAACCAGCGATTGTGCCT	Klhl22
MGLibB_27872	CAGAGAGCACAACGCCGTGC	Kmt2d
MGLibB_27873	CACATCATTGGTGTGCAGCG	Kmt2d
MGLibB_28268	CCAGGCCAGTCACCTTCCGA	Ksr1
MGLibB_28363	GATGACCGCCAACGTGACAG	Lag3
MGLibB_28495	GGTGGTGGACCTTGATAGCT	Lats1
MGLibB_28500	GACGGCTGGCTCCGTGCTTC	Lats2
MGLibB_28800	GCAGGCGTGGTCTGCTCCAA	Lgals3bp
MGLibB_28801	TAGCTTAACGATGCCTTAGC	Lgals3
MGLibB_29115	ACAGGCAAGAAGAGACTGAC	Lmo7
MGLibB_29399	CACGTTAAGTTCTGTAGTTC	Lrrc1
MGLibB_30128	CCATCATCTGCTGATTCAAC	Maml2
MGLibB_30220	TGTGTTAGATGACGTTATTC	Map2k4
MGLibB_30223	CCGCTGCAGATATTTCCAAG	Map2k5
MGLibB_30347	GAACACCACTTGTGATCTCA	Mapk1
MGLibB_30351	TGGCTGAGATGCTCTCCAAC	Mapk3
MGLibB_30424	CGCTAGCGTATTCCATCACC	Mark4
MGLibB_30564	TACGCAGAAGATCACTAGTT	Mboat2
MGLibB_30635	CGGCATCAGAAATGTGCTGC	Mcl1
MGLibB_30722	GGTGTGTGGCGAATGGACAA	Mdc1
MGLibB_30931	GTACTCAGGTGGCTTTGCAA	Melk
MGLibB_30933	ATGTCAGCTCTACCATGTGC	Melk
MGLibB_31080	CTCTTGAGTCCATGTACCGC	Met
MGLibB_31594	GCGCTGTTTCTGTAACCCAT	Mms22l
MGLibB_32230	CTGTTACAGTACTGTGTAGA	Ms4a1
MGLibB_32285	TGCTAAGCACAACACTCTGC	Msh2
MGLibB_32321	GTTCACAGCATGGAGGAGTG	Msln
MGLibB_32351	CCACGCTAGCTTCACCCGTG	Mst1r
MGLibB_32530	AATCGAGATGATCGAATCCA	Mtor
MGLibB_32623	TGTTCAGATACTCTCGCTGA	Mum1
MGLibB_32776	GGCCTTGAAGCACATTCAGC	Mycbp2
MGLibB_33384	CCTTGCTCACTTGTAAAGAT	Nck1
MGLibB_33386	TCAAGAAGAATGAGCGATTA	Nck1
MGLibB_34425	CACACAGGCTTCAGTGCCGT	Notch1
MGLibB_34450	GGCGCAGGTCGGTGATATAC	Nov
MGLibB_34698	CCAGGACTGGTCCGATCGCA	Nr5a2
MGLibB_34779	GAGCAAGACTCGAATCCTCC	Nrp1
MGLibB_34780	GTAGGTGCACTCCAAGCTGT	Nrp1
MGLibB_34783	AGTTCACCTCAGACTACGCC	Nrp2
MGLibB_34895	CCTCTAGCACATCAGATATC	Nt5e
MGLibB_38841	TTTGGTACAAGTGCTCGATG	Onecut1
MGLibB_39714	CAACTATGAGAGGACCACGC	Pcdh7
MGLibB_40044	GATATCTTGTTGAGGTCTCC	Pdcd1
MGLibB_40179	TCAGTGAGTGTGAACGACCA	Pdgfrb
MGLibB_40328	GAGTCACTCTCCAGTCGACG	Peak1
MGLibB_40751	GGAGTTACAGCGCCAGAAGA	Phldb3
MGLibB_40752	TCTCCACATGATCCCGCTCC	Phldb3
MGLibB_41078	CTTACCTCATCTACAGACAC	Pitpna
MGLibB_41518	AGAGCTGAGTCCATACACAC	Plk4
MGLibB_41657	CTTCCCATCAATAGGCTTGA	Pms2
MGLibB_41850	GACTCAATCACTAGGAACAA	Poln
MGLibB_41854	GGAGAACTGTCCCGTTGGTG	Polq
MGLibB_42006	TCCTGGCTCACAGCCGCATC	Postn
MGLibB_42111	CCATTGAGTGCCGAGTCTGT	Pparg
MGLibB_42147	GTCCATCTGCTCCAGCGCCG	Ppfibp1
MGLibB_42149	GAGTGACGCTAGTGACATGC	Ppfibp1
MGLibB_42684	ACAGGCATATGGTTGTCCAT	Prkaa2
MGLibB_42686	GCCAAATTATGCAGCACCTG	Prkaa2
MGLibB_42690	GTGGGTTCATGATCCGTCAG	Prkab2
MGLibB_42949	TACAGCCTTGGCATTATATA	Prom1
MGLibB_42950	TTGTGGCTAACCAGCAGACC	Prom1
MGLibB_43582	CATACCTCTGCAGTTAAATT	Pten
MGLibB_43847	ACCAGATTCCCATGATAGAA	Pttg1
MGLibB_44350	GCAGCAGAATGTACTGTATG	Rad51d
MGLibB_44835	CTTAATCGAATAAGCCTGTT	Rbm6
MGLibB_45553	CCTTAGTGAAGTTATTCAGA	Rictor
MGLibB_45969	TCTGTTTCCAAGGAAACCTC	Rnf4
MGLibB_46469	CCAGCATTCCAGCCGAGCAC	Rptor
MGLibB_46517	CTCAACACTCGACATTGTTA	Rrm1
MGLibB_46518	TTGTACATTCTCCAGATATC	Rrm2b
MGLibB_47126	GGATGTCTGCCTCGAAGTCT	Scamp5
MGLibB_47997	ATCGTCTCCTCATGATTGAA	Setd2
MGLibB_48013	GTCTGGAAGGAGAGCATCGC	Setd7
MGLibB_48413	CGAGAAATTGTTACACCTGA	Shprh
MGLibB_48503	GACACACGCCTGATCACACC	Sin3b
MGLibB_48505	CGCTCTCACCTACCTCGACC	Sin3b
MGLibB_49920	AGATCTTCAGACGGAGCCTC	Slx4
MGLibB_50053	CGTCATTCTGTATGTCAGCA	Smg1
MGLibB_50224	GGTATCTCTTCACATCCGAG	Snai1
MGLibB_50228	GCAAAAGCCCTATTGCAGTG	Snai2
MGLibB_50473	CAGACGGAACTAGCGCTCAG	Snx9
MGLibB_50552	GTAGATGAGTACTGCAAGAT	Sord
MGLibB_50640	GAGCGAGAAGAGACCCTTCG	Sox9
MGLibB_50903	CATTATGAGCATCCGTGTGC	Speg
MGLibB_51191	CTTACCGGTGTTTGTGTATT	Sptb
MGLibB_51678	GGAGGCGAGACTCTTCCCAC	Stat3
MGLibB_51685	GTTCGTTGTACAGAATGTGC	Stat5b
MGLibB_51748	GTACTGCGTATGTGGCATGC	Stk11
MGLibB_51967	GCTGCCACTCTATATGATGC	Styk1
MGLibB_53305	TTCACCTACCCCTTTCTCGG	Tecpr1
MGLibB_53591	TTGACGTCACTGGAGTTGTA	Tgfb1
MGLibB_53599	ACTTGCCGCAGATCTTCCTC	Tgfbi
MGLibB_53607	GGCCGCTGCATATCGTCCTG	Tgfbr2
MGLibB_54324	GATATTATGATACTGCTGTA	Tmem139
MGLibB_55084	TCACCTACTTGGTCCAGGGC	Tnfrsf14
MGLibB_55118	TGAGCCGCTGTGATCATACC	Tnfrsf4
MGLibB_55151	ACTGATCTATACTTCACTCA	Tnfsf18
MGLibB_55153	GATCAAGGCCAAGATTCAAG	Tnfsf4
MGLibB_55499	GGCCGGAGCAACACATCTCT	Tpx2
MGLibB_55857	TCATCTGGACGAAATCCAGC	Trim67
MGLibB_55991	CTAGGATATTGTATCAAATC	Trp53bp1
MGLibB_56315	GGTAGAGCACGCCGCGCTTC	Tssk6
MGLibB_56475	TTCGAGCAAAGCTCTCATTC	Ttk
MGLibB_56664	GCTCCGCTGCTAGTGGGACG	Twist1
MGLibB_56666	GCGCACGCAGTCGCTGAACG	Twist1
MGLibB_56782	TCAGGAAGTCTTCACTGAGA	U2af1
MGLibB_57643	GCTATTGATCTTAGTAAGAA	Usp9x
MGLibB_57644	AGTTAGATGATATGATCAAC	Usp9x
MGLibB_59582	TCGTTGCGCACACAGTAGTC	Wnt5a
MGLibB_59665	GCTGTGCAGCCTCGTCTAGC	Xab2
MGLibB_59834	CGCAGTACCTGCATCAGTAC	Yap1
MGLibB_59836	GATGATGTACCACTGCCAGC	Yap1
MGLibB_60323	GTACCGCCATGAGAAGAACG	Zeb1
MGLibB_61172	TGCAGGGATGGAGAGTGGCC	Zfp775
MGLibB_61620	CAGGTAGGACAGTTGTTCAA	Zmynd8
MGLibB_61676	TAATAGGTGTCCACAATTCC	Zpld1
MGLibB_61762	GCAACTGACAGACCTATTGA	Zswim7
MGLibB_61794	CTCCAGTGGAGCCAATCTTC	Zzef1
MGLibB_61795	GCACATCACGAACTTCCTGC	Zzef1
MGLibB_62784	GCGTGAGATTCGTTGCTCGA	NTC
MGLibB_62797	GTGCGAATTAACCGTTAGGA	NTC
Mm_Aptx_MA04773	GATGACGCCCGAGTCAATGC	Aptx
Mm_Arid1A_MA05068	GGTCCCTGTTGTTGCGAGTA	Arid1a
Mm_Atr_MA05979	TTGAAGATCGCGTGCTTATG	Atr
Mm_Atr_MB05980	CTTACCAATACAACTGTCTT	Atr
Mm_Bcorl1MLA_06750	GCTGAAGCTCGGGCTAACGC	Bcorl1
Mm_Bcorl1MLB_06750	TCCTGAATCTAAAGCCCCTC	Bcorl1
Mm_Brie_Kinase_1	ATCGACACAACTATGTACAC	Aatk
Mm_Brie_Kinase_10	CATGTAAAGTAACACGACGG	Abl2
Mm_Brie_Kinase_100	TGGAGGAGAGCAACCTACCG	Btk
Mm_Brie_Kinase_1000	TCTTCACACAACGTACTGGG	Srpk2
Mm_Brie_Kinase_1001	AGACCCTGAAACGGACCCGC	Stk10
Mm_Brie_Kinase_1002	AGAGAAACAAATCCCTGACC	Stk10
Mm_Brie_Kinase_1003	GGAGCTTCACGATATACGGG	Stk10
Mm_Brie_Kinase_1004	GGTGCTGTGTGAAACCATGA	Stk10
Mm_Brie_Kinase_1005	ACTCCATCACCATATACGTA	Stk11
Mm_Brie_Kinase_1006	AGTCCATTGGCAATCTCAGG	Stk11
Mm_Brie_Kinase_1007	GGGCCTGTACCCATTTGAGG	Stk11
Mm_Brie_Kinase_1008	TCATCGGCAAGTACCTGATG	Stk11
Mm_Brie_Kinase_101	CTGGGTGAACAAACCACCTG	Bub1
Mm_Brie_Kinase_1013	CCAGGAAGAAGCCCAACGAG	Stk16
Mm_Brie_Kinase_1014	CCTCTTCGTCCAGAAATTGG	Stk16
Mm_Brie_Kinase_1015	TATTGTAGAAAGGTACACTG	Stk16
Mm_Brie_Kinase_1016	TCACCAAGCAAAATATTGGT	Stk16
Mm_Brie_Kinase_1017	AAAAGAATGTGGATGCGCGG	Slk
Mm_Brie_Kinase_1018	AATGAGAAACCTACGACTGA	Slk
Mm_Brie_Kinase_1019	AGGGAAATGACACCGACTCA	Slk
Mm_Brie_Kinase_102	GCAGTATCTTCGGGAGATTG	Bub1
Mm_Brie_Kinase_1020	GAGTATCAGCTAAAAATACC	Slk
Mm_Brie_Kinase_1021	AATTCACAGAGACATAAAGC	Aurkb
Mm_Brie_Kinase_1022	CCTGGAATACGCCCCTCGCG	Aurkb
Mm_Brie_Kinase_1023	CTTGTTCTGGGATCCTTGCG	Aurkb
Mm_Brie_Kinase_1024	GCGCCTGGATTTCGATCTCT	Aurkb
Mm_Brie_Kinase_1025	AAGACGCGTTTCGGACCGAA	Aurka
Mm_Brie_Kinase_1026	AGAAGGACACAGGACCCGCT	Aurka
Mm_Brie_Kinase_1027	CACCCAAGACCACTTACCGG	Aurka
Mm_Brie_Kinase_1028	TAGAATCAGATAAACTCGGG	Aurka
Mm_Brie_Kinase_1029	ATTGCACTACCGCATTGACA	Syk
Mm_Brie_Kinase_103	TCAGACAGGAATTCACAATG	Bub1
Mm_Brie_Kinase_1030	CACACCACTACACCATCGAG	Syk
Mm_Brie_Kinase_1031	CACCGGGTGGAATAATCTCA	Syk
Mm_Brie_Kinase_1032	GTCTTGGGCTGTACTCCCGG	Syk
Mm_Brie_Kinase_1033	AAGAAGAACGCTGCACACAT	Tbrg4
Mm_Brie_Kinase_1034	CAGATAACTTGTGTCTGGCA	Tbrg4
Mm_Brie_Kinase_1035	GAGGCTCAAGTACAAGCACT	Tbrg4
Mm_Brie_Kinase_1036	TCTCTTCTTACCATAGGCGT	Tbrg4
Mm_Brie_Kinase_1037	CAAACAGAAAAACTAGCACC	Tec
Mm_Brie_Kinase_1038	GAGCTACTATGAGGGTCGAG	Tec
Mm_Brie_Kinase_1039	GATGTATGACTTCCAAGCGA	Tec
Mm_Brie_Kinase_104	TCCATAAACTCATCAGTGTG	Bub1
Mm_Brie_Kinase_1040	TGAATATCACAAGCACAATG	Tec
Mm_Brie_Kinase_1041	AGTACAAGGACGGCTACAGT	Tek
Mm_Brie_Kinase_1042	CTATACAGATCGTTTCTCAG	Tek
Mm_Brie_Kinase_1043	CTGGTCCGTAGTAACCAGAT	Tek
Mm_Brie_Kinase_1044	TTAACTATGACCGTGGACAG	Tek
Mm_Brie_Kinase_1045	CCGGAGCAACACGCTAAGGG	Tesk1
Mm_Brie_Kinase_1046	CTCACAGAGGACGATCCCGA	Tesk1
Mm_Brie_Kinase_1047	CTGGTCCGAAGGGAAGACCG	Tesk1
Mm_Brie_Kinase_1048	GCTCCCTTGACATACAATCA	Tesk1
Mm_Brie_Kinase_1049	AGAGCGTTCATGGTTCCGAG	Tgfbr1
Mm_Brie_Kinase_105	AATTATTGAAGAGAGCCGTG	Bub1b
Mm_Brie_Kinase_1050	ATGAAAGGGCGATCTAGTGA	Tgfbr1
Mm_Brie_Kinase_1051	ATTGTGTTACAAGAAAGCAT	Tgfbr1
Mm_Brie_Kinase_1052	GTGTCAGATTATCATGAGCA	Tgfbr1
Mm_Brie_Kinase_1053	ACCTGCAGGAGTACCTCACG	Tgfbr2
Mm_Brie_Kinase_1054	CCTACGAGGAGTACTCCTCG	Tgfbr2
Mm_Brie_Kinase_1055	CCTTGTAGACCTCGGCGAAG	Tgfbr2
Mm_Brie_Kinase_1056	GAAGCCGCATGAAGTCTGCG	Tgfbr2
Mm_Brie_Kinase_1057	AACCTCCGCAGTACAGACCA	Tgfbr3
Mm_Brie_Kinase_1058	ATTGTCACATTTGACTGACA	Tgfbr3
Mm_Brie_Kinase_1059	CATCTTCGGCTTGAGAACAA	Tgfbr3
Mm_Brie_Kinase_106	AGATAACTCCGTTCTAGACG	Bub1b
Mm_Brie_Kinase_1060	GCTGTGGTACTAGACATAGG	Tgfbr3
Mm_Brie_Kinase_1061	AAGACGCCTACCAAATCCGA	Tie1
Mm_Brie_Kinase_1062	CAATACCCTAGACTGGCAAG	Tie1
Mm_Brie_Kinase_1063	GATATCGTGTGCTAGCATTG	Tie1
Mm_Brie_Kinase_1064	GGCCACCAGAAGTCGATACG	Tie1
Mm_Brie_Kinase_1065	AGAGGCAACAGGTGCAACGG	Trim24
Mm_Brie_Kinase_1066	GCACTAGGTGAACGTATTGG	Trim24
Mm_Brie_Kinase_1067	GGTGCACTCAGATCAATCAT	Trim24
Mm_Brie_Kinase_1068	TGTACTACTAGGAACTTCAG	Trim24
Mm_Brie_Kinase_1069	AGGCGTTCAAGGCTCACACG	Trim28
Mm_Brie_Kinase_107	GAACAGAACTACCCTCAAGG	Bub1b
Mm_Brie_Kinase_1070	ATGAAGGAGCTGAATAAGCG	Trim28
Mm_Brie_Kinase_1071	CGCCGCAGCGAATAATTCGG	Trim28
Mm_Brie_Kinase_1072	GCACTCCACACAATAGCTAG	Trim28
Mm_Brie_Kinase_1073	CCACGCCGTTCAAGTCCACG	Tjp2
Mm_Brie_Kinase_1074	CCTCGGTCGTCATGACTGAG	Tjp2
Mm_Brie_Kinase_1075	GCTTATGAACCCGACTACGG	Tjp2
Mm_Brie_Kinase_1076	TATGGGGCCAAACAGAACCA	Tjp2
Mm_Brie_Kinase_1078	CAGGCCCAGCCTCTTCGTGT	Tk1
Mm_Brie_Kinase_1079	GTAATTGTGGCAGCGCTGGA	Tk1
Mm_Brie_Kinase_108	GGAACTCCCGACATTTCCTG	Bub1b
Mm_Brie_Kinase_1080	TAGGACTGACCGATCATGTG	Tk1
Mm_Brie_Kinase_1081	ATTAAGGCGAAGTTGAACCA	Dtymk
Mm_Brie_Kinase_1082	CGTCCAGCAATTGTAACTGA	Dtymk
Mm_Brie_Kinase_1083	CGTGCTGGCAAGACCACGCA	Dtymk
Mm_Brie_Kinase_1084	TGGTGTAAACAACCGGACGT	Dtymk
Mm_Brie_Kinase_1085	AGAGCGCCTCAAGTTCAATG	Tssk2
Mm_Brie_Kinase_1086	AGAGGTCTCAAAGATCTCGT	Tssk2
Mm_Brie_Kinase_1087	GGATGTCCATCTCCCTAGGA	Tssk2
Mm_Brie_Kinase_1088	GGCACTTGATGAACTCGAGG	Tssk2
Mm_Brie_Kinase_1089	AAAATCTGTGCCGATCACAC	Ttk
Mm_Brie_Kinase_109	ACTTACGCCCGTCCCCCTCG	Ddr1
Mm_Brie_Kinase_1090	CTGGAGGTGTAAGTTACGCA	Ttk
Mm_Brie_Kinase_1091	TCATAGGAATCACTGCCACG	Ttk
Mm_Brie_Kinase_1092	TTCTGGCCGTATTTATCTGG	Ttk
Mm_Brie_Kinase_1093	GAAGCCCCTGTACATAGTGA	Txk
Mm_Brie_Kinase_1094	GGTGATACTGGATCAACTCG	Txk
Mm_Brie_Kinase_1095	TGAGAGATTCGAGACACTTG	Txk
Mm_Brie_Kinase_1096	TTTACAGTCCAACAGAGGCG	Txk
Mm_Brie_Kinase_1097	AGTCGCGCCGAGTGTCCGGG	Cmpk2
Mm_Brie_Kinase_1098	AGTTGACCAGTGCCCAAAGG	Cmpk2
Mm_Brie_Kinase_1099	GGTGTTCCAAGACCGGGACG	Cmpk2
Mm_Brie_Kinase_11	GTTATAACCAGAATGGCGAG	Abl2
Mm_Brie_Kinase_110	GGCAGCGGTAGAGTCCGACC	Ddr1
Mm_Brie_Kinase_1100	TCGGCCGCGGCGCTTCACTG	Cmpk2
Mm_Brie_Kinase_1101	AACCCGTAACCATTTACTGG	Tyro3
Mm_Brie_Kinase_1102	ACAGCTTATAAGGTCCTAGG	Tyro3
Mm_Brie_Kinase_1103	GGAGTTTGACCATCCACACG	Tyro3
Mm_Brie_Kinase_1104	TAGGAGAGTTTGGATCAGTG	Tyro3
Mm_Brie_Kinase_1105	GCAGCTTGGGACGCACAACA	Ulk1
Mm_Brie_Kinase_1106	GGCAGTGTACGGTTCCGAGG	Ulk1
Mm_Brie_Kinase_1107	GGGGAGCTGATGTCTCCCGG	Ulk1
Mm_Brie_Kinase_1108	GGTAATTGTGCACCTGAGTG	Ulk1
Mm_Brie_Kinase_1109	ACATTCTCCAGGTACCTGGG	Uck1
Mm_Brie_Kinase_111	TCGGGTAACGAGGATCCCGG	Ddr1
Mm_Brie_Kinase_1110	ACCACCTGCTTACCTTGAGT	Uck1
Mm_Brie_Kinase_1112	TGCCGCCGCTCACGCCGATG	Uck1
Mm_Brie_Kinase_1113	ACCAGCATCGACGCTCACAA	Vrk1
Mm_Brie_Kinase_1114	CTGGGCAGTACCGATAAGCA	Vrk1
Mm_Brie_Kinase_1115	TGAGCATGAGTACGTGCACG	Vrk1
Mm_Brie_Kinase_1116	TGGAAACTAGGATTGCCCAT	Vrk1
Mm_Brie_Kinase_1117	CATGACCAAATATGCCGTGG	Baz1b
Mm_Brie_Kinase_1118	CTTGCACAGAGTATGTCATG	Baz1b
Mm_Brie_Kinase_1119	GACTAGATGACAGAGCGCGT	Baz1b
Mm_Brie_Kinase_112	TGTCATATACAGCCCCCGTG	Ddr1
Mm_Brie_Kinase_1120	GCCTTGAGTGCAGATAAAGG	Baz1b
Mm_Brie_Kinase_1121	AGGTGATTTGACGGGCGACG	Wee1
Mm_Brie_Kinase_1122	CAGAGAAATAGCGAACGACG	Wee1
Mm_Brie_Kinase_1123	GAAAAAGAGAATTCGATACA	Wee1
Mm_Brie_Kinase_1124	GCGGAAGGTCTTGTGCGGAG	Wee1
Mm_Brie_Kinase_1125	AAGTGCCAGTCATTATGGAG	Yes1
Mm_Brie_Kinase_1126	CAGGCACTACGTAATTGCTA	Yes1
Mm_Brie_Kinase_1127	CTAGTCGCAATGATTCTCGA	Yes1
Mm_Brie_Kinase_1128	TCTAGCTTCATAATCATACA	Yes1
Mm_Brie_Kinase_1129	ATGGAGCCGTACGTATCTCA	Map3k19
Mm_Brie_Kinase_113	CCATCACAACCAAGGAACTG	Calm1
Mm_Brie_Kinase_1130	GGGAATGCGATGTGAGTAAG	Map3k19
Mm_Brie_Kinase_1131	GGGGTGAAAACTGGCCACGA	Map3k19
Mm_Brie_Kinase_1132	GGGTACAGTTAGAACCCCTG	Map3k19
Mm_Brie_Kinase_1133	CAACGGCACGTACGCCATCG	Zap70
Mm_Brie_Kinase_1134	CGCGCACCATAGCATCACGC	Zap70
Mm_Brie_Kinase_1135	GAAGCGAGAGAATCTCCTCG	Zap70
Mm_Brie_Kinase_1136	TCGACAACCCCTACATCGTG	Zap70
Mm_Brie_Kinase_1137	AAATGTTCTCTCTATAACAG	Akt3
Mm_Brie_Kinase_1138	AATTTGATGCTAGATAAGGA	Akt3
Mm_Brie_Kinase_1139	CCGTAGCCGACCGATTGCAG	Akt3
Mm_Brie_Kinase_114	CCATCATAGTCAAGAACTCT	Calm1
Mm_Brie_Kinase_1140	CTGCACCATAGAAACGTGTG	Akt3
Mm_Brie_Kinase_1141	AAGAACCTCAAACTAATCCG	Insrr
Mm_Brie_Kinase_1142	ACGGCAGCCCGACGTCCCGT	Insrr
Mm_Brie_Kinase_1143	CAGAATGCCACAGAACACGT	Insrr
Mm_Brie_Kinase_1144	CGGGAGCGAGCGATATTGAG	Insrr
Mm_Brie_Kinase_1145	GAGCACATCATGTCCCAAGT	Map2k5
Mm_Brie_Kinase_1146	GATTCCAAATAGTGGCGCGG	Map2k5
Mm_Brie_Kinase_1147	TACTTGCTGTTCCATTACTG	Map2k5
Mm_Brie_Kinase_1149	AGGCTGCAGAGTCAGATCAA	Mapk7
Mm_Brie_Kinase_115	GCAGGATATGATCAACGAAG	Calm1
Mm_Brie_Kinase_1150	GGTGTAGGTCGCTCTCCATG	Mapk7
Mm_Brie_Kinase_1151	TTCCCTGCACGAGTATACGC	Mapk7
Mm_Brie_Kinase_1152	TTGAGGACTTCCATGCACGA	Mapk7
Mm_Brie_Kinase_1153	CCCACCTCTAGTCATACCTG	Nek3
Mm_Brie_Kinase_1154	CCTTAAAGGCAACAATATTG	Nek3
Mm_Brie_Kinase_1155	CTGATCCTGAAAATATGCCA	Nek3
Mm_Brie_Kinase_1156	GCGTTTGCATGCACGTACGT	Nek3
Mm_Brie_Kinase_1157	AGACTAGCCGGTGATCTCAA	Nek4
Mm_Brie_Kinase_1158	AGTTCCAAGAATTACCCCCT	Nek4
Mm_Brie_Kinase_1159	GCCCGCGTCTTAGAGAATCA	Nek4
Mm_Brie_Kinase_116	TAGCGAAGAAGAGATCCGCG	Calm1
Mm_Brie_Kinase_1160	GGAGAGCCAACCACAACACG	Nek4
Mm_Brie_Kinase_1161	ACTTTAGAAAAAGAGGATCG	Osr1
Mm_Brie_Kinase_1162	AGGTTAGCGAAATCAAAGCG	Osr1
Mm_Brie_Kinase_1163	CCAGAAAAGAAGCCAACAAG	Osr1
Mm_Brie_Kinase_1164	GAATGACGTGGGGAAACCAG	Osr1
Mm_Brie_Kinase_1165	CAAACGGCATCTCAACCTAG	Pacsin1
Mm_Brie_Kinase_1166	GAACAGTAAGACAGAGCAGT	Pacsin1
Mm_Brie_Kinase_1167	GGAGCGCGCCAAGATCGAGA	Pacsin1
Mm_Brie_Kinase_1168	TATCACAAGCAGATCATGGG	Pacsin1
Mm_Brie_Kinase_1169	GATGGTGACAACATCCGCCA	Papss1
Mm_Brie_Kinase_117	AGATGGCACCATTACCACCA	Calm3
Mm_Brie_Kinase_1170	TCAGCCAAACTGTGCAACCA	Papss1
Mm_Brie_Kinase_1171	TCAGTACCGCCTTACCCCGA	Papss1
Mm_Brie_Kinase_1172	TGTGTAAGGCGATATAAAGC	Papss1
Mm_Brie_Kinase_1173	AGTCGATCAAATCCGAGCTG	Papss2
Mm_Brie_Kinase_1174	CTTGATGTACGAAGGTCGGA	Papss2
Mm_Brie_Kinase_1175	GAATATCCGCCGGATCGCGG	Papss2
Mm_Brie_Kinase_1176	GGTGCTAGAGAGAATAAGGT	Papss2
Mm_Brie_Kinase_1177	ATAGTGTGACTTGATGTCTG	Cib1
Mm_Brie_Kinase_1178	GATCTGCTCAAACGATACTC	Cib1
Mm_Brie_Kinase_1179	TGTCACTGAAGACACTCAGG	Cib1
Mm_Brie_Kinase_118	CAGCGAGGAGGAGATACGAG	Calm3
Mm_Brie_Kinase_1180	TTTCAAGGAGCGAATCTGCA	Cib1
Mm_Brie_Kinase_1181	TATTACTTACTAGAGAAATG	Prkra
Mm_Brie_Kinase_1182	TGATTCAAGCCTGCAGATCG	Prkra
Mm_Brie_Kinase_1183	TGGATGGATCAGGCATTAAG	Prkra
Mm_Brie_Kinase_1184	TTCACCTTCAGAGTAACCGT	Prkra
Mm_Brie_Kinase_1185	AGAATGCTCAGGGTTTCGAG	Twf2
Mm_Brie_Kinase_1186	CCAGCAGATCCGAATCAATG	Twf2
Mm_Brie_Kinase_1187	CTGGGACCAGGACTACGACC	Twf2
Mm_Brie_Kinase_1188	GCATCTCGAGGAATCCGTGA	Twf2
Mm_Brie_Kinase_1189	AAAAGGCGATTGAAGCAAGG	Rnasel
Mm_Brie_Kinase_119	CATCTCCATCCTTGTCGAAG	Calm3
Mm_Brie_Kinase_1190	AGACTTCCTTACATCCACGT	Rnasel
Mm_Brie_Kinase_1191	CAGGATTAGCTACATAAGGG	Rnasel
Mm_Brie_Kinase_1192	GTTCAGCAGAGTACGGATCA	Rnasel
Mm_Brie_Kinase_1193	CCACGGATGATATCAACCGA	Sh3bp5
Mm_Brie_Kinase_1194	GGCGGCGTTCCAATGCCATG	Sh3bp5
Mm_Brie_Kinase_1195	GGCTGCACGGAGTACCTCGG	Sh3bp5
Mm_Brie_Kinase_1196	TGCTGAACCATGCTACTCAG	Sh3bp5
Mm_Brie_Kinase_1197	AAACGGAAACCTCCTGCCAT	Tlk2
Mm_Brie_Kinase_1198	ACAGAGCAGTTAGCGCCACG	Tlk2
Mm_Brie_Kinase_1199	GTGTTTGCAGGCATGCGTGT	Tlk2
Mm_Brie_Kinase_12	TGGGGGCGGTCAGTACGGAG	Abl2
Mm_Brie_Kinase_120	GCTGGGACAGAACCCCACTG	Calm3
Mm_Brie_Kinase_1200	TGTCCACTGCTCAGTAAACG	Tlk2
Mm_Brie_Kinase_1201	CAGACAACCTACGGAGCTAG	Axl
Mm_Brie_Kinase_1202	CCCAGCAGTACATACCACCA	Axl
Mm_Brie_Kinase_1203	GGATATCCGGATGTGATACG	Axl
Mm_Brie_Kinase_1204	TTGACCACCCCAACGTCATG	Axl
Mm_Brie_Kinase_1205	ACAGAGTGAGCGCGCCTGTG	Grk6
Mm_Brie_Kinase_1206	CCAGACCATCAAAGGCCGTG	Grk6
Mm_Brie_Kinase_1207	GAAGAAGATAAAGCGCGAAG	Grk6
Mm_Brie_Kinase_1208	GCTACACGTTCAGTCCTGAC	Grk6
Mm_Brie_Kinase_1209	CATTCTAGTGAACTCACGTG	Map2k1
Mm_Brie_Kinase_121	CAAACGCATCACGGCCGCTG	Camk2a
Mm_Brie_Kinase_1210	GCTTCTCCCGAAGATAGGTC	Map2k1
Mm_Brie_Kinase_1211	GGGCACGAGATCCTACATGT	Map2k1
Mm_Brie_Kinase_1212	TGCAACTCCCCGTACATCGT	Map2k1
Mm_Brie_Kinase_1213	CATCCTGGTGAACTCTCGCG	Map2k2
Mm_Brie_Kinase_1214	CTTACCCAGAAGGCTAAGGT	Map2k2
Mm_Brie_Kinase_1215	CTTGGGGAAGGTCAGCATTG	Map2k2
Mm_Brie_Kinase_1216	GTGCAACTCGCCCTACATCG	Map2k2
Mm_Brie_Kinase_1217	AAAGTGCGGCATGCTCAGAG	Map2k3
Mm_Brie_Kinase_1218	CACAGGTGGCTTGGACACGC	Map2k3
Mm_Brie_Kinase_1219	CCTAGACATCAACATGCGCA	Map2k3
Mm_Brie_Kinase_122	GATATACAGGATGACGCCTA	Camk2a
Mm_Brie_Kinase_1220	CTTCCGGTAGAACTTATCCA	Map2k3
Mm_Brie_Kinase_1222	AACTTGAAAATTATTCACAG	Map2k4
Mm_Brie_Kinase_1223	TGGATTTGGATGTAGTAATG	Map2k4
Mm_Brie_Kinase_1224	TTTGTAAAACTTATCGAACG	Map2k4
Mm_Brie_Kinase_1225	AATGTGCTCATTAACACACT	Map2k6
Mm_Brie_Kinase_1226	CTACGGTGCACTCTTCCGGG	Map2k6
Mm_Brie_Kinase_1227	GCCTTGGAGTCTAAATCCCG	Map2k6
Mm_Brie_Kinase_1228	GCTGGGACGAGGTGCGTACG	Map2k6
Mm_Brie_Kinase_1229	ACAGGGTACCTGACTATCGG	Map2k7
Mm_Brie_Kinase_123	GCTGTCATGGAGTCGGACTG	Camk2a
Mm_Brie_Kinase_1230	ACTTGGATATCAGCCCACAG	Map2k7
Mm_Brie_Kinase_1231	GCGGTGTGAACAAGGTTGAT	Map2k7
Mm_Brie_Kinase_1232	TGGAGGGTTTGACATCGCGA	Map2k7
Mm_Brie_Kinase_1233	ATAGTGTTGGACACTACCTG	Map3k1
Mm_Brie_Kinase_1234	CTCCACTTAGATCTACAAAG	Map3k1
Mm_Brie_Kinase_1235	TAGTGTCTACAACTGGCCGG	Map3k1
Mm_Brie_Kinase_1236	TCTTTCCCACGACGTTAGTG	Map3k1
Mm_Brie_Kinase_1237	AGCTGAGAGTGTTCGACAGG	Map3k11
Mm_Brie_Kinase_1238	GATGGCTCGGAATCTAGGGA	Map3k11
Mm_Brie_Kinase_1239	GCGGAGCAAACTCCGAGCAA	Map3k11
Mm_Brie_Kinase_124	GGTGGTGCATCGTGACCTGA	Camk2a
Mm_Brie_Kinase_1240	TCCAACTATGTATCTCGGGG	Map3k11
Mm_Brie_Kinase_1241	ACATCAGGGAGCACTATGAA	Map3k12
Mm_Brie_Kinase_1242	ACTAGATGCAGCCCTAAGTG	Map3k12
Mm_Brie_Kinase_1243	CTAAAGTCACACCCTTCTCG	Map3k12
Mm_Brie_Kinase_1244	TCTCGAAGTACACATTGGGT	Map3k12
Mm_Brie_Kinase_1245	CACTCCTTAAGCACTAGTAG	Map3k2
Mm_Brie_Kinase_1246	CCTGGTGATGATAGGAAACG	Map3k2
Mm_Brie_Kinase_1247	GGAACTTCTATCCCTATTAG	Map3k2
Mm_Brie_Kinase_1248	TAGATCCATAGACTGCCCAA	Map3k2
Mm_Brie_Kinase_1249	ACAGACACATGGTAGCGCCT	Map3k3
Mm_Brie_Kinase_125	AGTAACGGTGTCCCACTCAG	Camk2b
Mm_Brie_Kinase_1250	CATCTTCGTATCTCACAGGC	Map3k3
Mm_Brie_Kinase_1251	GCACTCCGTAGGCGCCCACG	Map3k3
Mm_Brie_Kinase_1252	TATACGAGCATCAACAGCGA	Map3k3
Mm_Brie_Kinase_1253	ACATAATCCGAGCCCCACAT	Map3k4
Mm_Brie_Kinase_1254	ATAACCCATTATATCCGTGG	Map3k4
Mm_Brie_Kinase_1255	GCTCGCCTTTCAAGTTCGAT	Map3k4
Mm_Brie_Kinase_1256	GGGGAGGGGATTTCAAACAC	Map3k4
Mm_Brie_Kinase_1257	ATAATCGATAAAGGACCACG	Map3k5
Mm_Brie_Kinase_1258	ATGCGTAATGAAACTTCACG	Map3k5
Mm_Brie_Kinase_1259	CTGAACGAAACGGTCCACGA	Map3k5
Mm_Brie_Kinase_126	CCAACAGCAACGTTCCACCG	Camk2b
Mm_Brie_Kinase_1260	GGGCGGCCGGCGTACCACCG	Map3k5
Mm_Brie_Kinase_1261	AAACCCTTCGATGAGATCGG	Map3k7
Mm_Brie_Kinase_1262	GATCGACTACAAGGAGATCG	Map3k7
Mm_Brie_Kinase_1263	GCCCAAAGCGCTGATTCACA	Map3k7
Mm_Brie_Kinase_1264	GGGACTTACTGGATTCAGGC	Map3k7
Mm_Brie_Kinase_1265	ATCTGTCAGATATGGGACCG	Map3k8
Mm_Brie_Kinase_1266	GCCCAGAGGTGATCCTATGT	Map3k8
Mm_Brie_Kinase_1267	GGACGTCGACCACAAGAATG	Map3k8
Mm_Brie_Kinase_1268	TCTCTTTATGGAAGCCGGCG	Map3k8
Mm_Brie_Kinase_1269	ACTGAACCGGAATGATCAGG	Map4k1
Mm_Brie_Kinase_127	CTCACCTGAGAAATTCCGTG	Camk2b
Mm_Brie_Kinase_1270	AGGTAGATCTGATCCGCCGA	Map4k1
Mm_Brie_Kinase_1271	CCTCCCCGCAGTCGTTGATG	Map4k1
Mm_Brie_Kinase_1272	CGATGGGCAATTGAGCCCAG	Map4k1
Mm_Brie_Kinase_1273	GCCACCCTTGCGTTCCACAG	Map4k2
Mm_Brie_Kinase_1274	GGTTCCGATGGCATCATCCG	Map4k2
Mm_Brie_Kinase_1275	GTCATGCGCCCAGATATGTG	Map4k2
Mm_Brie_Kinase_1276	TTCAGAGTAGCCCAGGCGGT	Map4k2
Mm_Brie_Kinase_1277	GCTGACCTTGAGATCACAAG	Mapk1
Mm_Brie_Kinase_1278	GTCACACAGATATATAGTAC	Mapk1
Mm_Brie_Kinase_1279	TGGAGCTCTGTACCAACGTG	Mapk1
Mm_Brie_Kinase_128	TACAGAGCTTGACACAGCGT	Camk2b
Mm_Brie_Kinase_1280	TTCTCCGATGTACGAGAGGT	Mapk1
Mm_Brie_Kinase_1281	ACAGGGATTCGATAAACACG	Mapk10
Mm_Brie_Kinase_1282	GAACCAAACTCACGCCAAGA	Mapk10
Mm_Brie_Kinase_1283	GCAAGTAAGACATCCGCTCG	Mapk10
Mm_Brie_Kinase_1284	GTTCTGGTAGCGCTTAAGAA	Mapk10
Mm_Brie_Kinase_1285	CAGACCTACAGAAGATCATG	Mapk13
Mm_Brie_Kinase_1286	GATGCTCAAAGGTCTAAAGG	Mapk13
Mm_Brie_Kinase_1287	GCGGGGCCTATGGAGCGGTG	Mapk13
Mm_Brie_Kinase_1288	GCTCCGAAGGGAAGACGCAG	Mapk13
Mm_Brie_Kinase_1289	CAGGCTACGTGGCTACCAGG	Mapk14
Mm_Brie_Kinase_129	CTTCCAGCAACGGTCTACGG	Camk2g
Mm_Brie_Kinase_1290	TACAAAGACGGGGCATCGTG	Mapk14
Mm_Brie_Kinase_1291	TGGATGTGTTCACACCCGCA	Mapk14
Mm_Brie_Kinase_1292	TTCGGCTGACATAATTCACA	Mapk14
Mm_Brie_Kinase_1293	ACTGCAGCTGCGTGTAGCGT	Mapk3
Mm_Brie_Kinase_1294	CCACGTGCGCAAGACCAGAG	Mapk3
Mm_Brie_Kinase_1295	GACCCTGAGCACGACCACAC	Mapk3
Mm_Brie_Kinase_1296	GTATATACTTGAGGCCCCGG	Mapk3
Mm_Brie_Kinase_1297	GAATAATTCCAGCAGAGTGA	Mapk8
Mm_Brie_Kinase_1298	GGGTCTGATTCTGAAATGGC	Mapk8
Mm_Brie_Kinase_1299	TCGCTACTACAGAGCACCAG	Mapk8
Mm_Brie_Kinase_13	ATTGTACTGTCCATAGCCAG	Acvr1
Mm_Brie_Kinase_130	GTCTTGAGGAAAGATCCCTA	Camk2g
Mm_Brie_Kinase_1300	TGATAATAGATATTGATCAG	Mapk8
Mm_Brie_Kinase_1301	ATAGTATCGAGTTACCACAT	Mapk9
Mm_Brie_Kinase_1302	GAAAACAGACCAAAGTACCC	Mapk9
Mm_Brie_Kinase_1303	GAAGGTAGGACATTCTCTCA	Mapk9
Mm_Brie_Kinase_1304	TACCAGCAACTGAAACCGAT	Mapk9
Mm_Brie_Kinase_1305	AATATTTATGAGCTAATACG	Mok
Mm_Brie_Kinase_1306	CAGAGTACATCTCTACCCGG	Mok
Mm_Brie_Kinase_1307	GAGCCGCAATTCGTTCGTCA	Mok
Mm_Brie_Kinase_1308	TGGTCCAGTTCATTCACACC	Mok
Mm_Brie_Kinase_1309	ACTTCTTGGAAAACGGACGG	Hunk
Mm_Brie_Kinase_131	GTTGGTTACAGTGTTACCGG	Camk2g
Mm_Brie_Kinase_1310	CCAAAAACCTGCGTCGAGAG	Hunk
Mm_Brie_Kinase_1311	TGGTTGAATGAGAATTACAC	Hunk
Mm_Brie_Kinase_1312	TTCCAGCACCACAAGCGCGT	Hunk
Mm_Brie_Kinase_1313	ACAGCCGACATCGGAATGCG	Ror1
Mm_Brie_Kinase_1314	ACTTCAAGTGAAATCGACAA	Ror1
Mm_Brie_Kinase_1315	AGCACGGGTGTAGACTACCG	Ror1
Mm_Brie_Kinase_1316	TCATCACGACACAAGTCACG	Ror1
Mm_Brie_Kinase_1317	AGAGAATACATACTACACGG	Ror2
Mm_Brie_Kinase_1318	CTGGTCTGACAGTTGCGTGG	Ror2
Mm_Brie_Kinase_1319	GCTCTGGCGCCGATTACAGG	Ror2
Mm_Brie_Kinase_132	TCATCAGAAACTAGAACGAG	Camk2g
Mm_Brie_Kinase_1320	TGGTGGCGCAGATCGCTGCG	Ror2
Mm_Brie_Kinase_1321	AGATCCCCTTCTCACCACGA	Ern2
Mm_Brie_Kinase_1322	CCAAGCCAAAGCACTCTCGG	Ern2
Mm_Brie_Kinase_1323	CTGTGACAGGGATTTACACA	Ern2
Mm_Brie_Kinase_1324	GTTCGGCCAATGAAAAGTTG	Ern2
Mm_Brie_Kinase_1325	AATGAAAGCACCATAGTACG	Map4k4
Mm_Brie_Kinase_1326	GGAAAGGCGGCGTAAAGAAG	Map4k4
Mm_Brie_Kinase_1327	GGAATGGGATCTCGAGACAG	Map4k4
Mm_Brie_Kinase_1328	TCATCTCCGAACCTGAGCAA	Map4k4
Mm_Brie_Kinase_1329	ATTCTGGCAGAGCACGTCAG	Eif2ak4
Mm_Brie_Kinase_133	AAAGACACTTCATCCCACCA	Camk4
Mm_Brie_Kinase_1330	CTGCAAGCAGACACTTCCGC	Eif2ak4
Mm_Brie_Kinase_1331	CTGCGGGACACCATTGACCA	Eif2ak4
Mm_Brie_Kinase_1332	GTAGGTGTAGTCTATAGCGG	Eif2ak4
Mm_Brie_Kinase_1333	ATCACAATGAATCACCTCTG	Nrk
Mm_Brie_Kinase_1334	GCTCAGTCACTGATGTAGTG	Nrk
Mm_Brie_Kinase_1335	GCTGATCGAGGGACTATCCA	Nrk
Mm_Brie_Kinase_1336	TGATCAATAGTAGAATAAGG	Nrk
Mm_Brie_Kinase_1337	AGAGCCTTACGATCGAGCAG	Sgk2
Mm_Brie_Kinase_1338	CCAATGGGAACATCAACCTG	Sgk2
Mm_Brie_Kinase_1339	CCTACTGGCCAAGCGCAAGT	Sgk2
Mm_Brie_Kinase_134	AAGCGTACCGCAGTACCCCG	Camk4
Mm_Brie_Kinase_1340	GAGAGAGTGAAGGTAACCAA	Sgk2
Mm_Brie_Kinase_1341	GCTTAGGTTTGTAGACACGC	Pdk4
Mm_Brie_Kinase_1342	GGAACGTACACAATGTGGAT	Pdk4
Mm_Brie_Kinase_1343	TATCGACCCAAACTGTGATG	Pdk4
Mm_Brie_Kinase_1344	TGAGCATCCGAGTAGAAATG	Pdk4
Mm_Brie_Kinase_1345	AGAAAGGGTCTGGAATGTGT	Dguok
Mm_Brie_Kinase_1346	CGTGGACGCGCCACACGCCA	Dguok
Mm_Brie_Kinase_1347	TCCTGCAGGAGTTCGCAAAC	Dguok
Mm_Brie_Kinase_1348	TTTCATGAGTAACTTCACAA	Dguok
Mm_Brie_Kinase_1349	AGCTCTCTAGGTCATCTCGA	Csnk1e
Mm_Brie_Kinase_135	ACCTCGAAGAAATCGCCCAG	Camk4
Mm_Brie_Kinase_1350	AGGCTTATCATCGAACCGCA	Csnk1e
Mm_Brie_Kinase_1351	GCTGGTGTGTGCGGGCATCG	Csnk1e
Mm_Brie_Kinase_1352	TGTCGGGCTTCACATCCCGG	Csnk1e
Mm_Brie_Kinase_1353	CAGATGCTAGACAGCAATAG	Ip6k1
Mm_Brie_Kinase_1354	GAAGTGTGAGCAGAGCACGT	Ip6k1
Mm_Brie_Kinase_1355	TGGACTTGAAGATGGGTACC	Ip6k1
Mm_Brie_Kinase_1356	TTCACTCTCCACATAAGGAT	Ip6k1
Mm_Brie_Kinase_1357	CACTTATATGATCTCACTGA	Tpk1
Mm_Brie_Kinase_1358	CTTGCCTGAATTCGTCAGTG	Tpk1
Mm_Brie_Kinase_1359	GAACTTGAAATACTGCCTTG	Tpk1
Mm_Brie_Kinase_136	ATACTACAGTGAGCGCGATG	Camk4
Mm_Brie_Kinase_1360	GACACTTGGTAAAGTCAGTG	Tpk1
Mm_Brie_Kinase_1361	CAGGATATGTGGTAACCCGG	Mapk12
Mm_Brie_Kinase_1362	GGTGACCAAAACGGCCTGGG	Mapk12
Mm_Brie_Kinase_1363	TCATGGCGGAGATGATTACT	Mapk12
Mm_Brie_Kinase_1364	TTTCCCCCAGTATATCCATG	Mapk12
Mm_Brie_Kinase_1365	AATAAAACCCGACTTACTGG	Ulk2
Mm_Brie_Kinase_1366	ATGTTGAGACATAATAACCT	Ulk2
Mm_Brie_Kinase_1367	GGCAGTGGGAACACTCACGA	Ulk2
Mm_Brie_Kinase_1368	TGTTCTGATAGATATCGGTG	Ulk2
Mm_Brie_Kinase_1369	CACTGCGCAGATAACCACAA	Slamf6
Mm_Brie_Kinase_137	AGAATCACCGTTTAAATAGG	Cask
Mm_Brie_Kinase_1370	GAACGCCATTCATTAGCTGG	Slamf6
Mm_Brie_Kinase_1371	GATTACTTAGGTTGATAACG	Slamf6
Mm_Brie_Kinase_1372	TGGGACCTGCCAGATACACC	Slamf6
Mm_Brie_Kinase_1373	CACCCACCAGGTACTCATCG	Pik3cg
Mm_Brie_Kinase_1374	GATCTATGACAGGTACCAAG	Pik3cg
Mm_Brie_Kinase_1375	GGAGCACATAGTCCCCGTGG	Pik3cg
Mm_Brie_Kinase_1376	TGCGGGGCGTAACCAGACGG	Pik3cg
Mm_Brie_Kinase_1377	ATAAGGTCCAAACTTCGGGG	Lats2
Mm_Brie_Kinase_1378	ATTCTTGCGGACAGGCACCG	Lats2
Mm_Brie_Kinase_1379	GAGCTTTCGCCAGTAAACGT	Lats2
Mm_Brie_Kinase_138	CAGAAACAGTAGAACAACTG	Cask
Mm_Brie_Kinase_1380	GCTGGGTGGTGCAAACTACG	Lats2
Mm_Brie_Kinase_1381	AGCCAGTTAACAGACGATGT	Mapk6
Mm_Brie_Kinase_1382	CAGCTGATACATGAAAAGCC	Mapk6
Mm_Brie_Kinase_1383	GATCGCAGTACTTGTTCTCG	Mapk6
Mm_Brie_Kinase_1384	GCTCCGAGAACTGACAATCG	Mapk6
Mm_Brie_Kinase_1385	ACGTCCAACTCAAAGAACGC	Gne
Mm_Brie_Kinase_1386	CCTCTTGTTAAACGAGATCA	Gne
Mm_Brie_Kinase_1387	GCTCCACACGATTGTTAGAG	Gne
Mm_Brie_Kinase_1388	TTGCAGCTCAAAGATATATG	Gne
Mm_Brie_Kinase_1389	AATAAGCTCGGTATTTACGA	Chek2
Mm_Brie_Kinase_139	TAAAGTGAGGTGTTCCAACG	Cask
Mm_Brie_Kinase_1390	CATACATCGGGACTTAAAGC	Chek2
Mm_Brie_Kinase_1391	GCTGGAGACAGTGTCTACCC	Chek2
Mm_Brie_Kinase_1392	TAAAGATCATTAGCAAGCGG	Chek2
Mm_Brie_Kinase_1393	CAACCCTAGTCCTCTGCCAG	Exosc10
Mm_Brie_Kinase_1394	CAATGTCAGAGTCGGCACCA	Exosc10
Mm_Brie_Kinase_1396	TCATACTCGTCACCGAACTG	Exosc10
Mm_Brie_Kinase_1397	AAGGCAGCCAGGTTTCGAGT	Mink1
Mm_Brie_Kinase_1398	CCCCGACCGTAATGATACAG	Mink1
Mm_Brie_Kinase_1399	GAGCGGAACCGAAACCGTGT	Mink1
Mm_Brie_Kinase_14	GCTTTCAGGTTTATGAGCAG	Acvr1
Mm_Brie_Kinase_140	TTCTCCCAGAGGGAAATGCG	Cask
Mm_Brie_Kinase_1400	TCTTCCGCGAGCGGTCGATG	Mink1
Mm_Brie_Kinase_1401	ACTGGCTGGTTGCTAAACGT	Mpp2
Mm_Brie_Kinase_1402	CTGCGCGCCAATCAGTACCA	Mpp2
Mm_Brie_Kinase_1403	GATACACCATACCTTGGCCA	Mpp2
Mm_Brie_Kinase_1404	TCAGGGTGTGACATTCCGAG	Mpp2
Mm_Brie_Kinase_1406	GTTATATTGGTACTGAGCCA	Pbk
Mm_Brie_Kinase_1407	TCTCAGAGTTGCTTTGCACA	Pbk
Mm_Brie_Kinase_1409	ACTTGCGTAGCTTGTTTCGG	Rab11fip5
Mm_Brie_Kinase_141	AGAGACAATGAGACCATCTG	Cd2
Mm_Brie_Kinase_1410	TGACCCCCAAGAATCCGGAT	Rab11fip5
Mm_Brie_Kinase_1411	TGATGGAAGAGCCCCATTCG	Rab11fip5
Mm_Brie_Kinase_1412	TGGGAGCCATGTGTACAATG	Rab11fip5
Mm_Brie_Kinase_1413	CAAGAGGACTCAGAAACTGG	Camk1
Mm_Brie_Kinase_1414	GTCAAGTACCTGCACGACCT	Camk1
Mm_Brie_Kinase_1415	TGCCACATACTTGTGTAAGA	Camk1
Mm_Brie_Kinase_1416	TGTGGAGAAAGGATTCTACA	Camk1
Mm_Brie_Kinase_1417	AGGCCCAGCAGACCTAAGTG	Dlg3
Mm_Brie_Kinase_1418	AGTCCGATCATAATCAAACA	Dlg3
Mm_Brie_Kinase_1419	GGGGAGCATACATATCGTTG	Dlg3
Mm_Brie_Kinase_142	CCGATGATGAGAAACGACAG	Cd2
Mm_Brie_Kinase_1420	GGGGCTAGCTCCGGTTATGG	Dlg3
Mm_Brie_Kinase_1421	AAGAACGCGTAGCCATAAAG	Stk39
Mm_Brie_Kinase_1422	CCGTGTAACATCACCCCCTG	Stk39
Mm_Brie_Kinase_1423	GGTGTAATAAGTCACTACGT	Stk39
Mm_Brie_Kinase_1424	TCTACACCAGTTTCTAAAGT	Stk39
Mm_Brie_Kinase_1425	ATGATGGCCGAGTAGTCCTG	Map3k6
Mm_Brie_Kinase_1426	GCCCCGGAAATCATCGACCA	Map3k6
Mm_Brie_Kinase_1427	GCTGGACTCCTTCTACAACG	Map3k6
Mm_Brie_Kinase_1428	TGGCCGAGACAGGCACACGA	Map3k6
Mm_Brie_Kinase_1429	CCCCGAAACTGAGGACAACG	Map3k14
Mm_Brie_Kinase_143	GAACGCACCATTCAAGTGTG	Cd2
Mm_Brie_Kinase_1430	CGTGGTTTAGACATTGCAAG	Map3k14
Mm_Brie_Kinase_1431	GCAAAGCCCGAAAAAAACGT	Map3k14
Mm_Brie_Kinase_1432	TGGGCCAGTTGGCTTAGATG	Map3k14
Mm_Brie_Kinase_1433	AACATTTACCTGTACCACAA	Cdkl2
Mm_Brie_Kinase_1434	CTTCAGGGAGCTTAGGATAG	Cdkl2
Mm_Brie_Kinase_1435	GGAGGTTTACACTGACTATG	Cdkl2
Mm_Brie_Kinase_1436	TGGTCATTGAAATGCTTATG	Cdkl2
Mm_Brie_Kinase_1437	ACGACGAGGAGTTCGAATAC	Cks1b
Mm_Brie_Kinase_1438	GAATCTGAATGGAGGAACCT	Cks1b
Mm_Brie_Kinase_144	TGATATTGATGAGGTGCGAT	Cd2
Mm_Brie_Kinase_1441	ACTTCCACGAATTGAATCTG	Nme6
Mm_Brie_Kinase_1442	CATGCTCTCGGTAAAACCTC	Nme6
Mm_Brie_Kinase_1443	CGTGCTCGAAATACTCTGGT	Nme6
Mm_Brie_Kinase_1444	GTTCCTCATTGTACGAACGA	Nme6
Mm_Brie_Kinase_1445	CATCATCCATACCTTCAAAG	Rfk
Mm_Brie_Kinase_1446	CGGCGATGTCCATAAAATGG	Rfk
Mm_Brie_Kinase_1447	CTATGGGGAAATTCTCAATG	Rfk
Mm_Brie_Kinase_1448	GACATCGCCGCTCCCAACGC	Rfk
Mm_Brie_Kinase_1449	CTTAAAGGATCCGCTCTCAC	Stk19
Mm_Brie_Kinase_145	CTCGGCTCGTTACTCCACTC	Cdk1
Mm_Brie_Kinase_1450	GCATCCTCGAACAGCCCCCG	Stk19
Mm_Brie_Kinase_1451	TCACGGAAGACTACAGGACC	Stk19
Mm_Brie_Kinase_1452	TCTGGTGCCAGACCGGACGG	Stk19
Mm_Brie_Kinase_1453	ATCCACATCGCACACAAAGT	Tyk2
Mm_Brie_Kinase_1454	CTTCCAGGACATTTCCCACG	Tyk2
Mm_Brie_Kinase_1455	GTGTGGTTACGGCGACAGAG	Tyk2
Mm_Brie_Kinase_1456	TAGACCCCCGCATGATGACG	Tyk2
Mm_Brie_Kinase_1457	AGCACTGCCAGGGATCACGG	Camkk1
Mm_Brie_Kinase_1459	GGTCTCACTCACAGTACTCG	Camkk1
Mm_Brie_Kinase_146	GAAGATCAGACTTGAAAGCG	Cdk1
Mm_Brie_Kinase_1460	TCAATTTGACTACATTCACG	Camkk1
Mm_Brie_Kinase_1462	GATCATGCTCAAGAACGACA	Dgke
Mm_Brie_Kinase_1463	GTCCACGACGAGTGCATGCG	Dgke
Mm_Brie_Kinase_1464	TCTCGTAGTGGAACTAACAT	Dgke
Mm_Brie_Kinase_1465	AGTCCCTATACAAATGGGTG	Nagk
Mm_Brie_Kinase_1466	CTGGAACAGGCTCCAACTGT	Nagk
Mm_Brie_Kinase_1467	TGAAAACTACTTAATCACCA	Nagk
Mm_Brie_Kinase_1468	TTGACATGGCCAATATCATG	Nagk
Mm_Brie_Kinase_1469	AGATAACCCTATATTTGACA	Mpp5
Mm_Brie_Kinase_147	GATACGAGTGTACACACACG	Cdk1
Mm_Brie_Kinase_1470	ATAAGCCGGATAGTGAAAGG	Mpp5
Mm_Brie_Kinase_1471	TGAAAGTATCGGCCATTACG	Mpp5
Mm_Brie_Kinase_1472	TTCTGGTGCCCAAATCTCCA	Mpp5
Mm_Brie_Kinase_1473	AATGTTGTATACTCGACCAC	Ak3
Mm_Brie_Kinase_1474	ATTCAACCCTCCCAAGACTG	Ak3
Mm_Brie_Kinase_1475	CAGCCAGCTACACTGGGTAA	Ak3
Mm_Brie_Kinase_1476	TGTTGTAGAAATCGGTGTGT	Ak3
Mm_Brie_Kinase_1477	AATATTCTCCTCAATACAGA	Stk3
Mm_Brie_Kinase_1478	ATGCTGATATACATCCGATG	Stk3
Mm_Brie_Kinase_148	TCTTTCAGGTACTTACGGTG	Cdk1
Mm_Brie_Kinase_1480	CTGTAACAGCTGTGTCGCAG	Stk3
Mm_Brie_Kinase_1481	AAGGAAGCCGTGAAACTCCG	Pfkp
Mm_Brie_Kinase_1482	CAATCTGTGCGTGATCGGCG	Pfkp
Mm_Brie_Kinase_1484	TTAGATCAAAGAAATCGGCT	Pfkp
Mm_Brie_Kinase_1485	CAAGTCTAGAGTGGGCCTAG	Aldh18a1
Mm_Brie_Kinase_1486	CGATGGGGACGATGTTCATG	Aldh18a1
Mm_Brie_Kinase_1487	CGTCCGAGAGGACAATCAAG	Aldh18a1
Mm_Brie_Kinase_1488	TGAGGGGTACCGTGATAAAG	Aldh18a1
Mm_Brie_Kinase_1489	CAACATCATGCGCGTCATAG	Tbk1
Mm_Brie_Kinase_149	ACATCGTAGCCATTCAGCAG	Cdk11b
Mm_Brie_Kinase_1490	CGGGAACAACTCAATACCGT	Tbk1
Mm_Brie_Kinase_1491	CTTCTCGCTACAACACATGA	Tbk1
Mm_Brie_Kinase_1492	TGCCGTTTAGACCCTTCGAG	Tbk1
Mm_Brie_Kinase_1493	ATGATCTCTTTGTTGCGCCG	Ikbke
Mm_Brie_Kinase_1494	CATCGTGAAGCTATTCGCAG	Ikbke
Mm_Brie_Kinase_1496	TGTCCAGCGACACACCTAAG	Ikbke
Mm_Brie_Kinase_1497	ACTTACCAAGACCTCCTGGG	Srpk3
Mm_Brie_Kinase_1498	GCAGAGGCTAGAGGCTATGG	Srpk3
Mm_Brie_Kinase_1499	GTTCAATGGGCGGTACCATG	Srpk3
Mm_Brie_Kinase_15	GGTGGAAATTCTGTGTTCCG	Acvr1
Mm_Brie_Kinase_150	CTACATTGTGATGAACTACG	Cdk11b
Mm_Brie_Kinase_1500	TAAGTGCAAGATCATCCATA	Srpk3
Mm_Brie_Kinase_1501	GCAACCAGCGTCCGCTCTTG	Nme4
Mm_Brie_Kinase_1502	GGTCTGGGAAGGCCCCAATG	Nme4
Mm_Brie_Kinase_1503	TGAAGCCAGATGGGGTACAG	Nme4
Mm_Brie_Kinase_1504	TGATACAACGCTTTGAGAGG	Nme4
Mm_Brie_Kinase_1505	AAATTATTACTAACCTGCTG	Mpp6
Mm_Brie_Kinase_1506	AGAGCTAGTTGGGATACTCA	Mpp6
Mm_Brie_Kinase_1507	GGAGGAATGATAGATCGACA	Mpp6
Mm_Brie_Kinase_1508	GTGAATACCGAGAATACGGA	Mpp6
Mm_Brie_Kinase_1509	ACTCCATGACCATGCAAAGG	Mast1
Mm_Brie_Kinase_151	GGAGCTGAGAGATCACCGAA	Cdk11b
Mm_Brie_Kinase_1510	CCAGTTCAATGATCTGATGG	Mast1
Mm_Brie_Kinase_1511	GCTGTCGGATGATGTATCGG	Mast1
Mm_Brie_Kinase_1512	GGAGCGAAGCAAGCGACCAT	Mast1
Mm_Brie_Kinase_1513	CGGACACGAAGTCCCACTGG	Ripk3
Mm_Brie_Kinase_1514	GAGTTAATGATTCATTGCTG	Ripk3
Mm_Brie_Kinase_1515	GGCCTGTCCACGTTTCAGGG	Ripk3
Mm_Brie_Kinase_1516	GTGTAGGAAGAAGATATCCT	Ripk3
Mm_Brie_Kinase_1517	AGAATGCATGAACCTTCGGG	Ick
Mm_Brie_Kinase_1518	GGGGCTGGCTTGATGTAAGG	Ick
Mm_Brie_Kinase_1519	TACCGCCCAGATGTCAATGG	Ick
Mm_Brie_Kinase_152	TGCACATCACCGTACCATGA	Cdk11b
Mm_Brie_Kinase_1520	TAGAGACATCGCCTTTGTAG	Ick
Mm_Brie_Kinase_1521	ACAGCTGGGTATCATCTACC	Rps6ka4
Mm_Brie_Kinase_1522	AGTGATGGCTGATGTACTGC	Rps6ka4
Mm_Brie_Kinase_1523	CATGCAGATTCACCACGTTG	Rps6ka4
Mm_Brie_Kinase_1524	CCAGCACCGAGCGTTCGGTG	Rps6ka4
Mm_Brie_Kinase_1525	AGAGAGACTAGACCATCTCG	Sphk2
Mm_Brie_Kinase_1526	AGCTACGCGGACCTTCCGGG	Sphk2
Mm_Brie_Kinase_1527	GCAGCGCTGTATGGACCACG	Sphk2
Mm_Brie_Kinase_1528	TCCACGGTAGGTATGCAACG	Sphk2
Mm_Brie_Kinase_1529	ACTGTAACATAGTCCGACTG	Gsk3b
Mm_Brie_Kinase_153	AATCCTCATAGGATGACTTG	Cdc7
Mm_Brie_Kinase_1530	CGTACCTTGACATAGATCAC	Gsk3b
Mm_Brie_Kinase_1531	CTGTATCAGGATCCAACAAG	Gsk3b
Mm_Brie_Kinase_1532	TATCTGTTCTCGGTACTACA	Gsk3b
Mm_Brie_Kinase_1533	ACGGAATATACAGACCTGGT	Lamtor3
Mm_Brie_Kinase_1537	CCCTGTAAAAGGCTCCATCG	Mtor
Mm_Brie_Kinase_1538	GCAGCACTTCAAGCAAAGTG	Mtor
Mm_Brie_Kinase_1539	GCTGATGCACGTGAATACGG	Mtor
Mm_Brie_Kinase_154	ACACAAGTTCACATTAAGCA	Cdc7
Mm_Brie_Kinase_1540	TGCAGTCTGGCTAACCACGT	Mtor
Mm_Brie_Kinase_1541	ACTGCAATATCTGCTCAGAG	Brd4
Mm_Brie_Kinase_1542	AGCCATGGCTCGAAAACTCC	Brd4
Mm_Brie_Kinase_1543	CCGCCAAGCTGGGTCCTCGG	Brd4
Mm_Brie_Kinase_1544	TTTGGTACCGTGGATACACC	Brd4
Mm_Brie_Kinase_1545	ACAAGCAGCAATGCATAGAG	Stk32c
Mm_Brie_Kinase_1546	CCATATCGTCAGGCAGCGCG	Stk32c
Mm_Brie_Kinase_1547	GCTGGGACCAAACCGTACAT	Stk32c
Mm_Brie_Kinase_1548	TTGCTCGAGTGGATATCGTA	Stk32c
Mm_Brie_Kinase_1549	AGAATCGCGTAGTCAACCTC	Tk2
Mm_Brie_Kinase_155	GGCCAAACCGAAGTCCACCA	Cdc7
Mm_Brie_Kinase_1550	CTCCAATACAACAGACGTCG	Tk2
Mm_Brie_Kinase_1551	TACCATGATGCCAGCCGATG	Tk2
Mm_Brie_Kinase_1552	TTGAGGGCAATATTGCAAGT	Tk2
Mm_Brie_Kinase_1553	AGCGAACGCTTTGTACACTT	Adck2
Mm_Brie_Kinase_1554	CCTCTGAAAAGAGGTCGCGC	Adck2
Mm_Brie_Kinase_1555	GAATATCCCTAGTGATGAGG	Adck2
Mm_Brie_Kinase_1556	GCTTAGCTTGCCTGAGATCG	Adck2
Mm_Brie_Kinase_1557	AATACACCGAGATATCAAGG	Stk4
Mm_Brie_Kinase_1558	TATCTGATATCATTCGGCTA	Stk4
Mm_Brie_Kinase_1559	TGCTGATATCCATCCAATGA	Stk4
Mm_Brie_Kinase_156	TCTGCAGCGTTTGCCTGTCG	Cdc7
Mm_Brie_Kinase_1561	AAAACTATAGACATACCTCA	Trpm7
Mm_Brie_Kinase_1562	AGAAAGATAAGACTTCCGAT	Trpm7
Mm_Brie_Kinase_1563	AGATGCTCATCAAATGACGA	Trpm7
Mm_Brie_Kinase_1564	TCCAGGGTAATCTCCCCCCG	Trpm7
Mm_Brie_Kinase_1565	AAATTATAGACAAGATGGGA	Tssk3
Mm_Brie_Kinase_1566	AGGTGCTACCCAAGTCACGC	Tssk3
Mm_Brie_Kinase_1567	CTCACACTTAAGGTCCCGGT	Tssk3
Mm_Brie_Kinase_1568	GAATAGCCTCAACCATCTGG	Tssk3
Mm_Brie_Kinase_1569	AACCCCACTCAGCGAATTGG	Rps6kb2
Mm_Brie_Kinase_157	ACCTGCTTATCAATGCAGAG	Cdk2
Mm_Brie_Kinase_1570	AGTGAGCATGTCGTACATCA	Rps6kb2
Mm_Brie_Kinase_1571	CAAGGACACAGCCCATACCC	Rps6kb2
Mm_Brie_Kinase_1572	GCAGCCCTTAATTCGCCAAG	Rps6kb2
Mm_Brie_Kinase_1573	ATATAGGCCTTACGAATCGT	Stk25
Mm_Brie_Kinase_1574	CAAATGAGCCTTTGCCAATG	Stk25
Mm_Brie_Kinase_1575	GGAACAGGACTCGCATAGGG	Stk25
Mm_Brie_Kinase_1576	TGATATAAGGACTGTCACAT	Stk25
Mm_Brie_Kinase_1577	AAGTGCTCCCGAAACCAAGG	Pnkp
Mm_Brie_Kinase_1578	CCGACGTTAAGGGCGAACTG	Pnkp
Mm_Brie_Kinase_1579	GCTGAGCTCTTCCCAACGCA	Pnkp
Mm_Brie_Kinase_158	CAAGTTGACGGGAGAAGTTG	Cdk2
Mm_Brie_Kinase_1580	TCTCTGGGTACAGAATCCTA	Pnkp
Mm_Brie_Kinase_1581	AAGGCATTACGGCCAGATAT	Nek7
Mm_Brie_Kinase_1582	GATCATTATTTACCTTAAGG	Nek7
Mm_Brie_Kinase_1583	GCCACTGGGGTAGTAAAACT	Nek7
Mm_Brie_Kinase_1584	TCTCGAAGAGTCATGCACAG	Nek7
Mm_Brie_Kinase_1585	AGAAGCGGCTTATCCCTGAG	Nek6
Mm_Brie_Kinase_1586	GATACTTGATGATATTCGGA	Nek6
Mm_Brie_Kinase_1587	TCCCGACGTGTGATGCACCG	Nek6
Mm_Brie_Kinase_1588	TGGCCGAGGACAGTTCAGTG	Nek6
Mm_Brie_Kinase_1589	AAGACTCGGCAGAACACAGT	Fn3k
Mm_Brie_Kinase_159	CATGAGTGTAAGTTCGGACA	Cdk2
Mm_Brie_Kinase_1590	AAGGTGATTGACTTGCCAGG	Fn3k
Mm_Brie_Kinase_1591	CAAGGTCAATCGCAGGACAC	Fn3k
Mm_Brie_Kinase_1592	CGACCTTCTTCACTCGACAC	Fn3k
Mm_Brie_Kinase_1593	AACGGACTTCAACATCGCCA	Stk32b
Mm_Brie_Kinase_1594	CATCCCCTCACACCACGTGG	Stk32b
Mm_Brie_Kinase_1595	CCCTGGGTACTCATACCCCG	Stk32b
Mm_Brie_Kinase_1596	CCGACTGGCAGTATTACCTG	Stk32b
Mm_Brie_Kinase_1597	AATAGCGGAGGATCAGACTG	Zak
Mm_Brie_Kinase_1598	GCTTGTAGTGGAAAAAAACG	Zak
Mm_Brie_Kinase_1599	TGCGTGGACTGAAGACGATG	Zak
Mm_Brie_Kinase_16	TGTGGGAGACAGCACTCTAG	Acvr1
Mm_Brie_Kinase_160	TGAACAGGGTTACCTTGATG	Cdk2
Mm_Brie_Kinase_1600	TGTGTGGTTATGGAACCGCG	Zak
Mm_Brie_Kinase_1605	AAACTCGGTGTCAATCATCG	Tab1
Mm_Brie_Kinase_1606	AAATAACTGCTTCCTGTACG	Tab1
Mm_Brie_Kinase_1607	ACGCTGAACCAACTCCAGAG	Tab1
Mm_Brie_Kinase_1608	TTGTGCTGCAGGTACGAACA	Tab1
Mm_Brie_Kinase_1609	ACACTCACGTTTCTTAGGAC	Ntpcr
Mm_Brie_Kinase_161	CTAATGCGTCAGTTTCTAAG	Cdk4
Mm_Brie_Kinase_1610	CAGTACCCAACTCTGGACAG	Ntpcr
Mm_Brie_Kinase_1611	GAAAGCCCGAGTGTCGAGTG	Ntpcr
Mm_Brie_Kinase_1612	TGATACACACTCTGTGTTTG	Ntpcr
Mm_Brie_Kinase_1614	GCCAGAAGCACCATTACGTG	Fastk
Mm_Brie_Kinase_1615	TAGCGTCGCACAATCAGAGA	Fastk
Mm_Brie_Kinase_1616	TGGTGTGAACGTCAAAGGAG	Fastk
Mm_Brie_Kinase_1617	AAGAATCCAGACTCACAGTA	Cmpk1
Mm_Brie_Kinase_1618	ACACGACCAACGGCTTCATG	Cmpk1
Mm_Brie_Kinase_1619	GCGCGCGCATTGTCGAGGTG	Cmpk1
Mm_Brie_Kinase_162	GGTAGCTGTAGATTCTAGCT	Cdk4
Mm_Brie_Kinase_1620	TCAAGGTTGGAACAAAACCA	Cmpk1
Mm_Brie_Kinase_1621	AAGTGAGCTGCGTTCCATGT	Actr2
Mm_Brie_Kinase_1622	GATGGACGTATCATTAAGGT	Actr2
Mm_Brie_Kinase_1623	GGAGGCTGGATATTGCTGGG	Actr2
Mm_Brie_Kinase_1624	GGATGACATGAAGCACCTGT	Actr2
Mm_Brie_Kinase_1625	AAGGAACTCCTAAATAAGCG	Lrrk2
Mm_Brie_Kinase_1626	ATTGGCTGAATATCTGTGCA	Lrrk2
Mm_Brie_Kinase_1627	GCATCTAGGTTGGTGATACG	Lrrk2
Mm_Brie_Kinase_1628	TTAGTGAGAACCCACACGTG	Lrrk2
Mm_Brie_Kinase_1629	ACGCCTACTCAGAAGAGCGT	Riok3
Mm_Brie_Kinase_163	GTCTACATACGCAACACCCG	Cdk4
Mm_Brie_Kinase_1630	ACGTAAGATCATCCGCATGT	Riok3
Mm_Brie_Kinase_1631	AGTATCCTGTTCACTGACCG	Riok3
Mm_Brie_Kinase_1632	TCTTTCATGCATATGGAGGG	Riok3
Mm_Brie_Kinase_1633	CCTGAAGTAGTAAACAGACG	Rps6ka6
Mm_Brie_Kinase_1634	CTTCACAAGATTATCCAAAG	Rps6ka6
Mm_Brie_Kinase_1635	GCCGCGGGTACCTCAAAAGA	Rps6ka6
Mm_Brie_Kinase_1636	GCGGGAGCATGAACGCAAAG	Rps6ka6
Mm_Brie_Kinase_1637	CCTTCCCCGGACACCGCCGG	Pi4k2b
Mm_Brie_Kinase_1638	GCTGCCTGCTTCCTAACCAG	Pi4k2b
Mm_Brie_Kinase_1639	GGCAGAAAGTTCCATCGGAT	Pi4k2b
Mm_Brie_Kinase_164	TCCCGTCAGCACAGTTCGTG	Cdk4
Mm_Brie_Kinase_1641	AACATACAGAATTAGAACTG	Mastl
Mm_Brie_Kinase_1642	GAGAACATGACCATTGACAA	Mastl
Mm_Brie_Kinase_1643	GCATTCGGGAAAGTGTACCT	Mastl
Mm_Brie_Kinase_1644	TGACTCCACACTGGATACGA	Mastl
Mm_Brie_Kinase_1645	CGTTCTCGGGAGCGTCGCAG	Stk35
Mm_Brie_Kinase_1646	CTGTAGTCTACCTTTGAGCG	Stk35
Mm_Brie_Kinase_1647	GAGGGACAAAAAGCCCGGAG	Stk35
Mm_Brie_Kinase_1648	GGGACAGGACATACTGATTG	Stk35
Mm_Brie_Kinase_1649	ATTAGCACTATATCATCTGT	Brd3
Mm_Brie_Kinase_165	CCAGAACCTGCTCATAAACA	Cdk5
Mm_Brie_Kinase_1650	GAAAACTGTCCGAGCACCTG	Brd3
Mm_Brie_Kinase_1651	GCAGTACATGCAGAATGTAG	Brd3
Mm_Brie_Kinase_1652	GTGGTGGGGGAGACTCACTC	Brd3
Mm_Brie_Kinase_1653	AGTTCAGTTCTCAACACCAC	Adck3
Mm_Brie_Kinase_1654	CATGCCACTGAAACAGATGA	Adck3
Mm_Brie_Kinase_1655	CATTGTGAGTACACTGTGCA	Adck3
Mm_Brie_Kinase_1656	CCAGCGAAGATCCTTCCACC	Adck3
Mm_Brie_Kinase_1657	AGACGCCATTGAACAGCACA	Col4a3bp
Mm_Brie_Kinase_1658	CCAGTTTCTCACGTAAACTG	Col4a3bp
Mm_Brie_Kinase_1659	GTGAAAAGGTCAGGTTACAC	Col4a3bp
Mm_Brie_Kinase_166	GCAGCGGACGGGGATACCAA	Cdk5
Mm_Brie_Kinase_1660	TAATCCGGCCCTCCGAAACG	Col4a3bp
Mm_Brie_Kinase_1661	AGGCCTCTACTATACGCCGG	Dcakd
Mm_Brie_Kinase_1662	GGATGTCCAGAATCACGTAT	Dcakd
Mm_Brie_Kinase_1663	GGGCTGTGCTGTAATCGACG	Dcakd
Mm_Brie_Kinase_1664	GGTTGAAGATCAGGTCTCCG	Dcakd
Mm_Brie_Kinase_1665	ACTCTGATATCCGACTGGTT	Uckl1
Mm_Brie_Kinase_1666	AGTATATCCAGCCTACCATG	Uckl1
Mm_Brie_Kinase_1667	TCTACTCCAAAAGACTGATG	Uckl1
Mm_Brie_Kinase_1668	TGTGGCCAGAATGATCATTG	Uckl1
Mm_Brie_Kinase_1669	AGCTGGTGAGTGACACACGG	Pmvk
Mm_Brie_Kinase_167	TGAGTAGACAGATCTCCCGG	Cdk5
Mm_Brie_Kinase_1670	CTACAAGGAGACCTATCGGA	Pmvk
Mm_Brie_Kinase_1671	GCTCTCTGGTCCACTCAAGG	Pmvk
Mm_Brie_Kinase_1672	TGTCTGTATCACAGCCCCAT	Pmvk
Mm_Brie_Kinase_1673	ACTTCATTGAGCGCTCTCAC	Nadk2
Mm_Brie_Kinase_1674	CCTCCGAGAGCTCCGCGTAG	Nadk2
Mm_Brie_Kinase_1675	GCCTTACGGAGGTTCTCTCG	Nadk2
Mm_Brie_Kinase_1676	GGTGGTAGCCCCGCCGACGG	Nadk2
Mm_Brie_Kinase_1677	ATTGTGTACGACATGAAGAG	Pdgfrl
Mm_Brie_Kinase_1678	CTCTAGAGCTACGATGTAAG	Pdgfrl
Mm_Brie_Kinase_1679	GAGCGTGACTTTGGCTGACG	Pdgfrl
Mm_Brie_Kinase_168	TGTGTTCAAGGCTAAAAACC	Cdk5
Mm_Brie_Kinase_1680	GTGAAGCAGAGTGAACGCTA	Pdgfrl
Mm_Brie_Kinase_1681	GTCCTGATCGAGAGAAATGT	Ak8
Mm_Brie_Kinase_1682	TATCACAACCTTCGGCACTG	Ak8
Mm_Brie_Kinase_1683	TCTTGGCTTCCACAGACAGA	Ak8
Mm_Brie_Kinase_1684	TGGTAGAAGACATCCACACA	Ak8
Mm_Brie_Kinase_1685	CAAACGCGTGAATGAGCTCG	Xrcc6bp1
Mm_Brie_Kinase_1686	CTTGATGCTATGAAACACTC	Xrcc6bp1
Mm_Brie_Kinase_1687	GCACGCCAGATGTCTGATGT	Xrcc6bp1
Mm_Brie_Kinase_1688	GTCTGCGATGGAAACGTCAG	Xrcc6bp1
Mm_Brie_Kinase_1689	CATGGTGGCTTCATACACAG	Pink1
Mm_Brie_Kinase_169	CCAGAGCACGGGGTCCGTTG	Cdk5r1
Mm_Brie_Kinase_1690	CCAGCCCAGCTACCGACTGG	Pink1
Mm_Brie_Kinase_1691	CGAGGAACAGTGTGCGACCG	Pink1
Mm_Brie_Kinase_1692	GTCGGACTTGAGATCCCGAT	Pink1
Mm_Brie_Kinase_1693	AATGTGCATCTCTCGCCGTG	Phkg2
Mm_Brie_Kinase_1694	CATGAAGCTAGAAGACTCGT	Phkg2
Mm_Brie_Kinase_1695	CGGTAGCTCGATGGACACAG	Phkg2
Mm_Brie_Kinase_1696	GTAGCATCAGGATTTGGCGC	Phkg2
Mm_Brie_Kinase_1697	ACAGGAACTTGACTAAATGG	Cdk12
Mm_Brie_Kinase_1698	AGGACCGGAGTAAAAGTCAT	Cdk12
Mm_Brie_Kinase_1699	AGGGAGAACGAGGAACGTCG	Cdk12
Mm_Brie_Kinase_17	CAAGAACTCACTCACCGCTG	Acvr1b
Mm_Brie_Kinase_170	GAAGCGGCACTCCATCATCT	Cdk5r1
Mm_Brie_Kinase_1700	GTCCTTACAGCCGACGACAG	Cdk12
Mm_Brie_Kinase_1701	AAAAATCTCATGGTGTTCGA	Dyrk2
Mm_Brie_Kinase_1702	ACAGCCCAATGGGCTTACGA	Dyrk2
Mm_Brie_Kinase_1703	GGATGTACGTGTAGACGCGT	Dyrk2
Mm_Brie_Kinase_1704	GGTGGTTATGACGACGACCA	Dyrk2
Mm_Brie_Kinase_1705	ACGTAGCCGACGCGCTCTTG	Cdk13
Mm_Brie_Kinase_1706	CACAGTTACATAGCAAACGA	Cdk13
Mm_Brie_Kinase_1707	GCAGCAGTCCTTATTCCCGG	Cdk13
Mm_Brie_Kinase_1708	TATATGGACCATGATCTGAT	Cdk13
Mm_Brie_Kinase_1709	GCACGGTCAGGAAGTAGCGT	Nmrk2
Mm_Brie_Kinase_171	GGCCGTGTAGTGGCCCACGG	Cdk5r1
Mm_Brie_Kinase_1710	GGACCAAATAGCAGTCGGAG	Nmrk2
Mm_Brie_Kinase_1711	TGAGCGCGTGCAAACTTGTG	Nmrk2
Mm_Brie_Kinase_1712	TGTACAGTAGGAAACCCTCG	Nmrk2
Mm_Brie_Kinase_1713	ACAACTCGCACCTTGAAGCA	Fastkd3
Mm_Brie_Kinase_1714	AGGGGTCTCGCTCACACCGG	Fastkd3
Mm_Brie_Kinase_1715	GCTCTTCGTTGGTAAAACGG	Fastkd3
Mm_Brie_Kinase_1716	GGAAATGACTTTCATCCCGT	Fastkd3
Mm_Brie_Kinase_1717	CCTGCGGCAATCAGTAATGG	Dapk1
Mm_Brie_Kinase_1718	GCCACCAGGACAACTCGGAG	Dapk1
Mm_Brie_Kinase_1719	TGGAAGCGCACCTATCGTGG	Dapk1
Mm_Brie_Kinase_172	TTTCATCACACCGGCCAATG	Cdk5r1
Mm_Brie_Kinase_1720	TTCCGTCAGGACACACACCG	Dapk1
Mm_Brie_Kinase_1721	AGACGCCGTAGTATTTGGGC	Ipmk
Mm_Brie_Kinase_1722	ATCTTCACGTCCATTATACA	Ipmk
Mm_Brie_Kinase_1723	CAAACGATAGAACTTTGGCG	Ipmk
Mm_Brie_Kinase_1724	CTCTACCTTCTGAATACTGG	Ipmk
Mm_Brie_Kinase_1725	AGGATTAGAACCTTTCGTGG	Cad
Mm_Brie_Kinase_1726	ATGGTGAGTGCCCACCACAA	Cad
Mm_Brie_Kinase_1727	CGCAGGGGTACCCGACCGTG	Cad
Mm_Brie_Kinase_1728	CTCAGAAACTCTGTTACGGG	Cad
Mm_Brie_Kinase_1729	CGAGCGGCAGCGTTTCTCCG	Wnk4
Mm_Brie_Kinase_173	AGATGCAACCGACACTCCAG	Cdk6
Mm_Brie_Kinase_1730	GTACGAGGAAAAGTACGACG	Wnk4
Mm_Brie_Kinase_1731	GTCCCAGATCGACTGAGCTG	Wnk4
Mm_Brie_Kinase_1732	TGGAGTCGCCAGATTCTACG	Wnk4
Mm_Brie_Kinase_1733	AGCAAAGCTGGACGACCCTG	Vrk2
Mm_Brie_Kinase_1734	ATGATATGGAAGGAAACCGG	Vrk2
Mm_Brie_Kinase_1735	CCCATTGGGACAATATCTGT	Vrk2
Mm_Brie_Kinase_1736	TCCAAAAGTGGATACAACAG	Vrk2
Mm_Brie_Kinase_1738	ATATTGCAGACGGATTATGA	Agk
Mm_Brie_Kinase_1739	CTCTGAAAGATCCCCACCGG	Agk
Mm_Brie_Kinase_174	GACCTTCGAGCACCCCAACG	Cdk6
Mm_Brie_Kinase_1740	GAAATACCCTTTGCAAGCTG	Agk
Mm_Brie_Kinase_1741	GCTGCCTGGAATGAATTGCC	Galk2
Mm_Brie_Kinase_1742	GGATAATGTCCTGCGGCTAG	Galk2
Mm_Brie_Kinase_1743	GGGGCTCGAACATAAAACTT	Galk2
Mm_Brie_Kinase_1744	TAAATACTCACGGATACAAG	Galk2
Mm_Brie_Kinase_1745	AATGCATACTCACAAATGAC	Stk26
Mm_Brie_Kinase_1746	CCAAAACGGAGTCCCTACGA	Stk26
Mm_Brie_Kinase_1747	CCAATGCTGAACCTCCACCT	Stk26
Mm_Brie_Kinase_1748	GGATGCATGTCAGAATTCGG	Stk26
Mm_Brie_Kinase_1749	ATTACCTTTAAGCCTTGCCA	Csnk1g3
Mm_Brie_Kinase_175	GCCCGCGACCTGAAGAACGG	Cdk6
Mm_Brie_Kinase_1750	CACGGCCCAGTGGTCGGTCA	Csnk1g3
Mm_Brie_Kinase_1751	GTTGGGAAAAAAATCGGATG	Csnk1g3
Mm_Brie_Kinase_1752	TCGCGTTGTATTTACCACAA	Csnk1g3
Mm_Brie_Kinase_1753	ATTCGGGCTGATGTAATGCA	Cpne3
Mm_Brie_Kinase_1754	GCTGATGGTTCACCGAACAG	Cpne3
Mm_Brie_Kinase_1755	TAAGAAGCTAACTCGACCAC	Cpne3
Mm_Brie_Kinase_1756	TGAATACGAGTGGTCACCAG	Cpne3
Mm_Brie_Kinase_1757	GAAAAGGCCCAAATCTTCGA	Pak4
Mm_Brie_Kinase_1758	GGACCCCAGACCATCGTTCG	Pak4
Mm_Brie_Kinase_1759	GGACTACCGGCACGAGAACG	Pak4
Mm_Brie_Kinase_176	TGTTGCAGGTCGTCACGCTG	Cdk6
Mm_Brie_Kinase_1760	TTTGCCTGAGCTGCGTACAG	Pak4
Mm_Brie_Kinase_1761	AAGAGGACATCATCGTTGAG	Sik3
Mm_Brie_Kinase_1762	CATTGACAAATAGCGAACCA	Sik3
Mm_Brie_Kinase_1763	CTGGTGACAGAATACGCTAG	Sik3
Mm_Brie_Kinase_1764	TCTGAATCTGACTGGCGCTG	Sik3
Mm_Brie_Kinase_1765	AGTAGGACGATTTCAGGACA	Dclk2
Mm_Brie_Kinase_1766	CATTAAACTAGACTCAGGCG	Dclk2
Mm_Brie_Kinase_1767	TAGATGGTGCGGACGCCCTG	Dclk2
Mm_Brie_Kinase_1768	TCTTCTTCCAACGTAAACGG	Dclk2
Mm_Brie_Kinase_1769	ATACTTACTACGAAAGGTGT	Pgm2l1
Mm_Brie_Kinase_177	ATGGTGTGGGAGTAGACATG	Cdk7
Mm_Brie_Kinase_1770	TACAGTAATACAGTCAACAC	Pgm2l1
Mm_Brie_Kinase_1771	TCATTCCAAGAATCATTCCA	Pgm2l1
Mm_Brie_Kinase_1772	TGGACATGACTACGTGCAGT	Pgm2l1
Mm_Brie_Kinase_1773	ACGAGCTGGATCGGTATCAG	Cdkl1
Mm_Brie_Kinase_1774	ATTGCCCAGACATCTACAGG	Cdkl1
Mm_Brie_Kinase_1775	CAGGGACACGGGTCAGATCG	Cdkl1
Mm_Brie_Kinase_1776	TGGACCAGGTGACTACTACA	Cdkl1
Mm_Brie_Kinase_1777	CATATCGTTGGATCCATTCG	Tssk4
Mm_Brie_Kinase_1778	CTCCTCCATGACAGAGCGAT	Tssk4
Mm_Brie_Kinase_1779	TAAGAAGGGCTACTATGCAC	Tssk4
Mm_Brie_Kinase_178	CAACATGTAGGCTTTAATGT	Cdk7
Mm_Brie_Kinase_1780	TTTCTGACCTGTATCTCACG	Tssk4
Mm_Brie_Kinase_1781	AAAGGCGGCCATAGTCTGCA	Rbks
Mm_Brie_Kinase_1782	CAATAAAAAACTCATGTCCA	Rbks
Mm_Brie_Kinase_1783	CCGCACTAACCTGACCAGGT	Rbks
Mm_Brie_Kinase_1784	TTCATTATTGACAATTATGG	Rbks
Mm_Brie_Kinase_1786	GGACGCTAGACTTGTCCACG	Riok1
Mm_Brie_Kinase_1787	TACTATGCTAGCACACCCAG	Riok1
Mm_Brie_Kinase_1788	TTCCTTTACAATAGCCACGC	Riok1
Mm_Brie_Kinase_1789	CTTGCGCATCAATAGTGTGG	Ptk7
Mm_Brie_Kinase_179	GATGTGTGTAAGCCCTATTG	Cdk7
Mm_Brie_Kinase_1790	GAGCGTACAACTGTGTACCA	Ptk7
Mm_Brie_Kinase_1791	TGTCTGTCACCCATTCAGGG	Ptk7
Mm_Brie_Kinase_1792	TGTTGTTGTAGCAAGGAACG	Ptk7
Mm_Brie_Kinase_1793	CCAGAGAGACACAAAATCGG	Alpk1
Mm_Brie_Kinase_1794	GGTGCACTCCAGACTCCATG	Alpk1
Mm_Brie_Kinase_1795	TATGACTGTAAAGACTGGCA	Alpk1
Mm_Brie_Kinase_1796	TTGTCGGATGACCACCTGCG	Alpk1
Mm_Brie_Kinase_1797	AGTGGTAGCCATAAAATGCG	Ulk3
Mm_Brie_Kinase_1798	GAACTGCAGGGCACTAGCTG	Ulk3
Mm_Brie_Kinase_1799	GCGGCAGTATGATGCGCGTG	Ulk3
Mm_Brie_Kinase_180	TTCCCCTTTCTAGTTTGCGA	Cdk7
Mm_Brie_Kinase_1800	GTTGCAGCGACTTCTAGAGC	Ulk3
Mm_Brie_Kinase_1801	AGTGTTGACCAGTGTAAGCG	Map3k13
Mm_Brie_Kinase_1802	CTGAAAGAAGGTCGGTTGCG	Map3k13
Mm_Brie_Kinase_1803	GGTCACGGTGTATAATCTTG	Map3k13
Mm_Brie_Kinase_1804	TTCCCAATGATATTCCACAC	Map3k13
Mm_Brie_Kinase_1805	CAGGTCATCCGAGAAGACCT	Adck1
Mm_Brie_Kinase_1806	GAAGCGTCCTGACACGGGCA	Adck1
Mm_Brie_Kinase_1807	GGGAGGTCAAGTCAACGACA	Adck1
Mm_Brie_Kinase_1808	GTTGCATGATGGTCGGACAG	Adck1
Mm_Brie_Kinase_1809	ATGCTGCTTTAATTGGACAG	Adpgk
Mm_Brie_Kinase_181	CAACCCAGTTAGTTACCCAG	Chek1
Mm_Brie_Kinase_1810	CCAGGTACTCTAAAATAAGG	Adpgk
Mm_Brie_Kinase_1811	CTCTCACGACCTCTCCAACG	Adpgk
Mm_Brie_Kinase_1812	GCTGGCCAGTATGACCAACA	Adpgk
Mm_Brie_Kinase_1813	AAGTCCGATATCTACAGTGT	Strada
Mm_Brie_Kinase_1814	GAGAGTATGTGACAGTACGA	Strada
Mm_Brie_Kinase_1815	GATACGGTACTATATTGGGA	Strada
Mm_Brie_Kinase_1816	GTCACATCATTTATGGCGTA	Strada
Mm_Brie_Kinase_1817	ATCGTGCACGAGACAGCCGT	Ripk4
Mm_Brie_Kinase_1818	CATGTTTGGTGTCAAACAAG	Ripk4
Mm_Brie_Kinase_1819	CTGCAGTCGTTATCGAAGGG	Ripk4
Mm_Brie_Kinase_182	CGCTTACTGAACAAGATGTG	Chek1
Mm_Brie_Kinase_1820	TCCTGGCATATGCCGTACAC	Ripk4
Mm_Brie_Kinase_1821	AGCTGATAGACTACTGTCGG	Lrpprc
Mm_Brie_Kinase_1822	CCGAACTGAGTCTCGCCGAG	Lrpprc
Mm_Brie_Kinase_1823	GAAAGACCTTCCGATCACAG	Lrpprc
Mm_Brie_Kinase_1824	GAATAGCCGAAGCATCTAAG	Lrpprc
Mm_Brie_Kinase_1825	AATGATAGTGAGGAATGCTA	Rps6kb1
Mm_Brie_Kinase_1826	ACTTCGGGTACTTGGTAAAG	Rps6kb1
Mm_Brie_Kinase_1827	CTCTTAGCCTCCATTCACTG	Rps6kb1
Mm_Brie_Kinase_1828	TATTCATGGAAGACACAGCG	Rps6kb1
Mm_Brie_Kinase_1829	CAACAGACATTTAATAACGA	Pan3
Mm_Brie_Kinase_183	TACAACAAACCACTTAACAG	Chek1
Mm_Brie_Kinase_1830	CGGACTCGATGGCCCGCGGG	Pan3
Mm_Brie_Kinase_1831	GCTACTGCTGGATTAGCACC	Pan3
Mm_Brie_Kinase_1832	GGCACCGAAGTCATTAAACA	Pan3
Mm_Brie_Kinase_1833	CATGTAGTTTCACAATATTG	Rps6ka5
Mm_Brie_Kinase_1834	CCTGGATTCTAACGGCCATG	Rps6ka5
Mm_Brie_Kinase_1835	CTTTACCTGAAACAGTCGCT	Rps6ka5
Mm_Brie_Kinase_1836	GATTCGGGACACGACAAGGT	Rps6ka5
Mm_Brie_Kinase_1837	AAAGGAGAACACGTTGTCGT	Cib4
Mm_Brie_Kinase_1838	AAGGTACCAGATGCAGTGGG	Cib4
Mm_Brie_Kinase_1839	GACCTGGTCCATGGTCAGTG	Cib4
Mm_Brie_Kinase_1840	GTACCTACCATAGATACGAA	Cib4
Mm_Brie_Kinase_1841	ACAGGTGCAAACCTAACGTG	Nme8
Mm_Brie_Kinase_1842	ATTCACAGGAATATTACCTG	Nme8
Mm_Brie_Kinase_1843	GAACAAAGGCTTAACAGGTA	Nme8
Mm_Brie_Kinase_1844	GAGGCAAATCGTATTATCAG	Nme8
Mm_Brie_Kinase_1845	ACGCATGCTTCACCTCAGGT	Irak3
Mm_Brie_Kinase_1846	ATTGAAAAGTACGTAAACCA	Irak3
Mm_Brie_Kinase_1847	TCGAACGTGCCAGGAAAGCG	Irak3
Mm_Brie_Kinase_1848	TCTACCATAAATATGACCGG	Irak3
Mm_Brie_Kinase_1849	ATCCCATATAGCAATGACAT	Arsg
Mm_Brie_Kinase_185	ATGGTCCCAAACAACCATCG	Chkb
Mm_Brie_Kinase_1850	CTACCTTACCTGTAAACCAG	Arsg
Mm_Brie_Kinase_1851	CTTCGCAGTCACCTCTGTAG	Arsg
Mm_Brie_Kinase_1852	TCGTGGATTTCTCTATCAGT	Arsg
Mm_Brie_Kinase_1853	AAGTGCTCGAACGAACCTGT	Crot
Mm_Brie_Kinase_1854	CCGGGACATACCATTGCCAG	Crot
Mm_Brie_Kinase_1855	GGAGATCCATCAGTACGCTG	Crot
Mm_Brie_Kinase_1856	TGGAATACGTACGTCCAGGT	Crot
Mm_Brie_Kinase_1857	AGTCATTGGTGGGTCAACTG	Nuak2
Mm_Brie_Kinase_1858	CGGGCAGGATCATAAAACAC	Nuak2
Mm_Brie_Kinase_1859	GCCTCGCCTGAGATAGTCAA	Nuak2
Mm_Brie_Kinase_186	CAGAGCCAATCCCCAATCGG	Chkb
Mm_Brie_Kinase_1860	TGTAATCATACAGATCGCCT	Nuak2
Mm_Brie_Kinase_1861	AGAGCAGGACCGTTCGTCCT	Stk40
Mm_Brie_Kinase_1862	GGGCAAGCCGAGTGACATGT	Stk40
Mm_Brie_Kinase_1863	GTTGGTGATAGTTATCCGAT	Stk40
Mm_Brie_Kinase_1864	TCGAGGACACAGAGTCTGGT	Stk40
Mm_Brie_Kinase_1865	ATCACGAAGAACCAGTACTC	Lrguk
Mm_Brie_Kinase_1866	GCTCACACAAGACAAATCTG	Lrguk
Mm_Brie_Kinase_1867	GGCACCACCAAGATATATCG	Lrguk
Mm_Brie_Kinase_1868	GTTGCCAGCCAGACTAAGGT	Lrguk
Mm_Brie_Kinase_1869	AAAGCAGGCATGTCATGGGT	Pank2
Mm_Brie_Kinase_187	CGTGGTTCGGTAGTGAGCAT	Chkb
Mm_Brie_Kinase_1870	CGAGTAGCGCGGCGCCGTCG	Pank2
Mm_Brie_Kinase_1871	GGATCCGTAAGCCACATTGG	Pank2
Mm_Brie_Kinase_1872	GTCCGCAGACTCGCCGACCG	Pank2
Mm_Brie_Kinase_1873	AGGGTTTGGATGCTACGGCA	Pck2
Mm_Brie_Kinase_1874	ATGGAAGCACATACATAATG	Pck2
Mm_Brie_Kinase_1875	TGATTGTAACTCCTTCGCAG	Pck2
Mm_Brie_Kinase_1876	TGCGTATTATGACCCGCCTG	Pck2
Mm_Brie_Kinase_1877	AGGAACATCTTGGACCTCCG	Mlkl
Mm_Brie_Kinase_1878	GATGCAGTTGCAAATTAGCG	Mlkl
Mm_Brie_Kinase_1879	GCACACGGTTTCCTAGACGC	Mlkl
Mm_Brie_Kinase_188	GGTGCTGCTACGACTCTACG	Chkb
Mm_Brie_Kinase_1880	GGCTGCGCACACTCATTGTG	Mlkl
Mm_Brie_Kinase_1881	CATGGTTTGAAATCCCAAAG	Shpk
Mm_Brie_Kinase_1882	GACCAGAATGCCGCTAGCTG	Shpk
Mm_Brie_Kinase_1883	GCAGGCTGTGAATGGATGGA	Shpk
Mm_Brie_Kinase_1884	GTAAGGGAAGAAGGCAACTG	Shpk
Mm_Brie_Kinase_1885	CACATGACCCTCGTGCCCAG	Pomk
Mm_Brie_Kinase_1886	CCCATTCTGAAGTAGCCCGG	Pomk
Mm_Brie_Kinase_1887	CGCCACGTTCATAAGGGCCA	Pomk
Mm_Brie_Kinase_1888	GAGTGAGCACGTGGTCACGC	Pomk
Mm_Brie_Kinase_1889	GTTACGAGGTTATGGAAGAG	Snx16
Mm_Brie_Kinase_189	AAGACTCAAATTCAGCAGGG	Chka
Mm_Brie_Kinase_1890	TCAGAACCTAGTAGCTCACA	Snx16
Mm_Brie_Kinase_1891	TCATTAGGACTAAATTTACA	Snx16
Mm_Brie_Kinase_1892	TCTAGGCTATCAAATGGACC	Snx16
Mm_Brie_Kinase_1893	ACGGACGGCTCGTGCTCAGG	Pik3cb
Mm_Brie_Kinase_1894	ATTAGCTTACCTTATCGAAG	Pik3cb
Mm_Brie_Kinase_1895	CATTCCACAAGGATGAAGTG	Pik3cb
Mm_Brie_Kinase_1896	TATGTCCGGGAATACGCTGT	Pik3cb
Mm_Brie_Kinase_1897	CCAGTAAGAGAATCCCGTCG	Prkd3
Mm_Brie_Kinase_1898	CTGAACCTGACAGTTAGACA	Prkd3
Mm_Brie_Kinase_1899	GATAAACAATGGAGCACACG	Prkd3
Mm_Brie_Kinase_19	TCTACGACCTCTCCACGTCA	Acvr1b
Mm_Brie_Kinase_190	AGCCTGGCGAGGCCTTCGCG	Chka
Mm_Brie_Kinase_1900	TGAAATCATCACCGATACCG	Prkd3
Mm_Brie_Kinase_1901	ATAATCTACAACGAGAAACA	Etnk1
Mm_Brie_Kinase_1902	CATTGTGCGCATGAATAGCA	Etnk1
Mm_Brie_Kinase_1903	CTGTGCTATGAGTTTATCCA	Etnk1
Mm_Brie_Kinase_1904	TGGAAGATGTAGTTCTGGTG	Etnk1
Mm_Brie_Kinase_1905	AGGAGAATATTTCTGACTGG	Prps1l1
Mm_Brie_Kinase_1906	CAAGAGGGTCACTTCCATCG	Prps1l1
Mm_Brie_Kinase_1907	GATGTCTACATCGTTCAGAG	Prps1l1
Mm_Brie_Kinase_1908	GGGCCTCGAGCTCAGCAAGG	Prps1l1
Mm_Brie_Kinase_1909	AAAAGTTACTACAGTGCTCG	Nme5
Mm_Brie_Kinase_191	AGTGCTCTTGCGGCTCTATG	Chka
Mm_Brie_Kinase_1910	GCTAATATCATAGCAACAAG	Nme5
Mm_Brie_Kinase_1911	TATACGGTACAGACGAGCTC	Nme5
Mm_Brie_Kinase_1912	TCCCATAAGTTCTTTCCAGT	Nme5
Mm_Brie_Kinase_1913	AACATCATCTTGTCACATGG	Fggy
Mm_Brie_Kinase_1914	CAAGACAACCAGAGAACACG	Fggy
Mm_Brie_Kinase_1915	CTTTCCTGAACTACAAGCCA	Fggy
Mm_Brie_Kinase_1916	TCACACCACCCACATACTGA	Fggy
Mm_Brie_Kinase_1917	CGAGGAACATTACGACGAGT	Wnk2
Mm_Brie_Kinase_1918	GGGATTACAGTAGTCACAGG	Wnk2
Mm_Brie_Kinase_1919	GTGCACGAGTGGACCTACGG	Wnk2
Mm_Brie_Kinase_192	GGTTGTTCGTCCGCTAGCGG	Chka
Mm_Brie_Kinase_1920	TTTGGCACGATGGTCTGACA	Wnk2
Mm_Brie_Kinase_1921	ATAAGCTTGTCCATCAAACC	Fastkd2
Mm_Brie_Kinase_1922	ATGTGAATGCGCTTCGAGCA	Fastkd2
Mm_Brie_Kinase_1923	TAGCATTAAGGCTGAACAAG	Fastkd2
Mm_Brie_Kinase_1924	TGAAAGAGGTATCTAACAGA	Fastkd2
Mm_Brie_Kinase_1925	CTGGCGAACTCGTAGACATG	Pik3r4
Mm_Brie_Kinase_1926	GGGTACTGATGCGATCGTAG	Pik3r4
Mm_Brie_Kinase_1927	TAGATATTGACATCGTTGCG	Pik3r4
Mm_Brie_Kinase_1928	TCTCATGTACTCTAACTCGG	Pik3r4
Mm_Brie_Kinase_1929	AGAGAACTATGTTCATTGTG	Ippk
Mm_Brie_Kinase_193	AAAGCTCCAATAATCCACAG	Chuk
Mm_Brie_Kinase_1930	ATCACAGCCTTCGTGCAGTG	Ippk
Mm_Brie_Kinase_1931	GTCCCCTCGACCTCTACTCA	Ippk
Mm_Brie_Kinase_1932	TCTCTACACACAGAATCGGC	Ippk
Mm_Brie_Kinase_1933	CCTTAGTAAAATGTCGTGCA	Idnk
Mm_Brie_Kinase_1934	GATGTTACCTGGTCGCTCAG	Idnk
Mm_Brie_Kinase_1935	TGCCGATGATTACCACTCCG	Idnk
Mm_Brie_Kinase_1936	TTCTCTCCACAGATCCACTG	Idnk
Mm_Brie_Kinase_1937	AAAGTAAACCAGCTTAACCA	Pank1
Mm_Brie_Kinase_1938	ACACTGCCTACGGCAAAACT	Pank1
Mm_Brie_Kinase_1939	CCATGTTAACCAGCAACATA	Pank1
Mm_Brie_Kinase_194	AACTGCCAATTATACAGCTG	Chuk
Mm_Brie_Kinase_1940	GGACAACTACAAAAGAGTGA	Pank1
Mm_Brie_Kinase_1941	ACTGTGGCCCGAATCATGCG	Mpp7
Mm_Brie_Kinase_1942	AGGAGGTGACACCCTACCGG	Mpp7
Mm_Brie_Kinase_1943	GCCAAGATGATGTGACATGG	Mpp7
Mm_Brie_Kinase_1944	GCTGTCAGTACATGATACTG	Mpp7
Mm_Brie_Kinase_1945	AGAACGGTATCCAAGCCATG	Brsk2
Mm_Brie_Kinase_1946	CCTGCGTGGCATGATTGAGG	Brsk2
Mm_Brie_Kinase_1947	CTGGCTCGCACCATATGGAG	Brsk2
Mm_Brie_Kinase_1948	GGGGACTACCCCTTGGTGAG	Brsk2
Mm_Brie_Kinase_1949	AATAGCATATCCATTAAAAG	Ip6k2
Mm_Brie_Kinase_195	CATCTTCCACTTACCTACAA	Chuk
Mm_Brie_Kinase_1950	CTGATGCTCCCTCGGAACCA	Ip6k2
Mm_Brie_Kinase_1951	GACACAAGGTACCTCATAGC	Ip6k2
Mm_Brie_Kinase_1952	GTCATCGGTGTTCGAGTGTG	Ip6k2
Mm_Brie_Kinase_1953	CCTATTCAGCAGGTAACCAG	Ckmt2
Mm_Brie_Kinase_1954	GACACCCAGTGGCTATACCC	Ckmt2
Mm_Brie_Kinase_1955	TCGGCCAGTGCGTACCCGAG	Ckmt2
Mm_Brie_Kinase_1956	TGGTGATGAGGAGTCGTATG	Ckmt2
Mm_Brie_Kinase_1957	ACAACAAGAGACATGGCCGT	Morn1
Mm_Brie_Kinase_1958	AGCTGTACACTCAACGTGAA	Morn1
Mm_Brie_Kinase_1959	GCACTTTCCACAGTAGACCC	Morn1
Mm_Brie_Kinase_196	GGACCATGCGAATGTTGTAA	Chuk
Mm_Brie_Kinase_1960	GTCATGAAGTACAAAGCCGG	Morn1
Mm_Brie_Kinase_1962	ATGAGTGTGGGCCTGCCAGA	Adck4
Mm_Brie_Kinase_1963	GACCTTATGTACAGTCCGGG	Adck4
Mm_Brie_Kinase_1964	GCTAAAGGATGGGACTGAGG	Adck4
Mm_Brie_Kinase_1966	CAGTATTAGGAGTGAAACAG	Stk31
Mm_Brie_Kinase_1967	GGAGCAAGGTGTCATAGACA	Stk31
Mm_Brie_Kinase_1968	GTATGGCACTGTCGATATAG	Stk31
Mm_Brie_Kinase_1969	ATTGGCATCACCGTTCCACG	Nuak1
Mm_Brie_Kinase_1970	TCTCGGGCGACGCATAGAGT	Nuak1
Mm_Brie_Kinase_1971	TGATGTCGCTTCACCCCGTG	Nuak1
Mm_Brie_Kinase_1972	TTTCACCCCTTAGATGCTCG	Nuak1
Mm_Brie_Kinase_1973	AATGGCCTTTGTGTAATGCC	Cdk19
Mm_Brie_Kinase_1974	GGAGGTAATGGATGCCATCG	Cdk19
Mm_Brie_Kinase_1975	TATGCACTTAAGCAAATCGA	Cdk19
Mm_Brie_Kinase_1976	TGAGTACGAAGGGTGCAAAG	Cdk19
Mm_Brie_Kinase_1977	CTCCAAACACGGGTAGTGCG	Ak7
Mm_Brie_Kinase_1978	GGAGAACTTTAACATCCGCT	Ak7
Mm_Brie_Kinase_1979	GGAGGCGATTGTCGCACCCA	Ak7
Mm_Brie_Kinase_198	CCACAGTCATGATGTACGGG	Ckb
Mm_Brie_Kinase_1980	TCTCCCTTAGGACGACAACG	Ak7
Mm_Brie_Kinase_1981	ACCCATTACTGTGAACTGGT	Scyl1
Mm_Brie_Kinase_1982	AGAACATCTTAACTACCACG	Scyl1
Mm_Brie_Kinase_1983	CATCGAATAGAGATTGTGTG	Scyl1
Mm_Brie_Kinase_1984	GGGTCTGGACTACATGTACT	Scyl1
Mm_Brie_Kinase_1985	ACATCCTGAGATACGGTGGT	Ern1
Mm_Brie_Kinase_1986	CCTTCTCTGTGCAAAAGTAG	Ern1
Mm_Brie_Kinase_1987	GGCTGCATAGTCAAAATAGG	Ern1
Mm_Brie_Kinase_1988	GGGGAATGGATACTTCCACT	Ern1
Mm_Brie_Kinase_1989	CATGAGTTCTGGCCCCGTGG	Nme3
Mm_Brie_Kinase_199	GAGCTCGGCGTACAGCTCCG	Ckb
Mm_Brie_Kinase_1990	GGTGGCACTGAAGCTAGTGC	Nme3
Mm_Brie_Kinase_1991	TGCTTCGCGAGCCCTCATAG	Nme3
Mm_Brie_Kinase_1992	TTAACCAGTCGGCTGTAGAA	Nme3
Mm_Brie_Kinase_1993	CATGGCTGACAAAAATCGAC	Sh3bp5l
Mm_Brie_Kinase_1994	CTCCTGCAGGATCCTCCGAT	Sh3bp5l
Mm_Brie_Kinase_1995	GACCAAATTGTCCCCTAGAG	Sh3bp5l
Mm_Brie_Kinase_1996	GGGAGCATCAGCGTGTGACG	Sh3bp5l
Mm_Brie_Kinase_1997	AGAGCGGTGAGTCCCGAAAG	Hspb8
Mm_Brie_Kinase_1998	GGTCTGGCATGGTACCCCGA	Hspb8
Mm_Brie_Kinase_1999	TAGGTTTGGAGTGCCCGCTG	Hspb8
Mm_Brie_Kinase_2	CGAGGACGAAGACACGACCG	Aatk
Mm_Brie_Kinase_20	TGTACGTACCTGCATCCCCA	Acvr1b
Mm_Brie_Kinase_2000	TGCCAAAGCCATCGTCCAGA	Hspb8
Mm_Brie_Kinase_2001	CAATTCAACTTTGATCACCC	Uck2
Mm_Brie_Kinase_2002	CCCTTCGAAGAGCACCACGT	Uck2
Mm_Brie_Kinase_2003	GATACCCGTCTGTCTCGCCG	Uck2
Mm_Brie_Kinase_2004	GGGAGACAAAGTCGTACACG	Uck2
Mm_Brie_Kinase_2005	CCTGGTAATTGCATAACAGG	Tex14
Mm_Brie_Kinase_2006	GAACATCCACTAATTTCACA	Tex14
Mm_Brie_Kinase_2007	GTTTACGAGCGTATCACAGT	Tex14
Mm_Brie_Kinase_2008	TGAATGAGGCTACCAAACCA	Tex14
Mm_Brie_Kinase_2009	AATGGCCGGACCCTCAAAGT	Tnk1
Mm_Brie_Kinase_201	CGTGTAGGACTCCTCATCGC	Ckm
Mm_Brie_Kinase_2010	CTCACCTCGAATGATCAAGG	Tnk1
Mm_Brie_Kinase_2011	GCCAAACATCCACACATCAG	Tnk1
Mm_Brie_Kinase_2012	GGGTTATGGACACTACCCAG	Tnk1
Mm_Brie_Kinase_2013	CACCTCAGGTGACGCATACG	Tssk6
Mm_Brie_Kinase_2014	CGAAATCCGTGATCTTGACG	Tssk6
Mm_Brie_Kinase_2015	TGAGGTCGCGGTGCACCAGG	Tssk6
Mm_Brie_Kinase_2016	TGGGAAGCTGTACATCGTGA	Tssk6
Mm_Brie_Kinase_2017	ATTGATCGAGTAAAGTCCAG	Pi4k2a
Mm_Brie_Kinase_2018	CACTTTCCGCAAGTACCGGG	Pi4k2a
Mm_Brie_Kinase_2019	GCTGTCGGTTCGTGTTCTCA	Pi4k2a
Mm_Brie_Kinase_202	GGCTGCTCAGCACATAGTTG	Ckm
Mm_Brie_Kinase_2020	TTAGGGTTAAGGTGCCCGTA	Pi4k2a
Mm_Brie_Kinase_2021	AAAGGTGCTTACCGTATGTG	Csnk1a1
Mm_Brie_Kinase_2022	CACATCTTGGTATTGAGCAG	Csnk1a1
Mm_Brie_Kinase_2023	CTGGTCAGCTAACATAAGTA	Csnk1a1
Mm_Brie_Kinase_2024	TTGCTCTCGTACAGCAACTG	Csnk1a1
Mm_Brie_Kinase_2025	ATTCCCAAGAAAGCACTTCG	Pnck
Mm_Brie_Kinase_2026	GATCGCTCTCATCATAGAAG	Pnck
Mm_Brie_Kinase_2027	GGAGCAGAAACCCTACGGGA	Pnck
Mm_Brie_Kinase_2028	TCCACCTCCAGGGTAACAGG	Pnck
Mm_Brie_Kinase_2029	ACAAACTGGGCCATTGCAAG	Trim33
Mm_Brie_Kinase_203	TCGTCCAGAGTGAAGCCGGA	Ckm
Mm_Brie_Kinase_2030	ACAACATTAGGAGTATAACC	Trim33
Mm_Brie_Kinase_2031	AGAATGCTGCCAGAATACCA	Trim33
Mm_Brie_Kinase_2032	GATCCAGGTGATAACGCAGA	Trim33
Mm_Brie_Kinase_2033	CGGCTAACTCAGGTAAACAC	Stk17b
Mm_Brie_Kinase_2034	CTCATGCAGATTAATCACGT	Stk17b
Mm_Brie_Kinase_2035	GAGCAGTATATACCCACTCG	Stk17b
Mm_Brie_Kinase_2037	GCAGGACGGAGAGTTCCGAA	Sh3bp4
Mm_Brie_Kinase_2038	GGAGATGAAGGTCTCCGCCG	Sh3bp4
Mm_Brie_Kinase_2039	GTAGTTTAATGGCTGCACGT	Sh3bp4
Mm_Brie_Kinase_204	TGGGTTTGTAGCCGCCATGG	Ckm
Mm_Brie_Kinase_2040	TGAAGTCGGACAGCTCATTG	Sh3bp4
Mm_Brie_Kinase_2041	CCAAGGCTGTATGAGTGTTG	Clp1
Mm_Brie_Kinase_2042	GAGCCAAAATGATACACAAG	Clp1
Mm_Brie_Kinase_2043	GAGTAGCAGTCGACACACAG	Clp1
Mm_Brie_Kinase_2044	GGCCGACGCTGCGTGCACCA	Clp1
Mm_Brie_Kinase_2045	AAATGATATTGGATAGCCAG	Magi3
Mm_Brie_Kinase_2046	CATCAGGAAGTGGATAACCA	Magi3
Mm_Brie_Kinase_2047	CCTGATCTGATTATGCTGGG	Magi3
Mm_Brie_Kinase_2048	GAAATGGCCTACACTGACAC	Magi3
Mm_Brie_Kinase_2049	ACCAAGGGATCCATCAACAT	Trrap
Mm_Brie_Kinase_205	ACTACATGGGCTACGAGCCA	Clk1
Mm_Brie_Kinase_2050	ACGTCGTGTAAAGCACCTGG	Trrap
Mm_Brie_Kinase_2051	CCACATATCTGGCCGTAGAG	Trrap
Mm_Brie_Kinase_2052	GGTTAAGAATAATTCCCCGA	Trrap
Mm_Brie_Kinase_2053	AATATTGTGCTATACCAGAG	Dyrk4
Mm_Brie_Kinase_2054	AGTAGAAGAAATCCTTCATG	Dyrk4
Mm_Brie_Kinase_2055	TCTGGGACACCCCTATAACA	Dyrk4
Mm_Brie_Kinase_2056	TCTTACCTGCTACTGTAAGA	Dyrk4
Mm_Brie_Kinase_2057	ACTGTACCACGCGCATCAGG	Prkd2
Mm_Brie_Kinase_2058	GCAACTAGCCTGTTCTATCG	Prkd2
Mm_Brie_Kinase_2059	GGAAGCCGCTGATTACAGTG	Prkd2
Mm_Brie_Kinase_206	ATACTTACAAAGTACTATGG	Clk1
Mm_Brie_Kinase_2060	TTTGTGGGCGAAACCCCTGG	Prkd2
Mm_Brie_Kinase_2061	CAGACCAGAATGGGAAACAC	Vrk3
Mm_Brie_Kinase_2062	CCCCGTGGAATACCTTGCAG	Vrk3
Mm_Brie_Kinase_2063	CCTGGAACGGATGACACATG	Vrk3
Mm_Brie_Kinase_2064	GGATGACAACCCAAAGCATG	Vrk3
Mm_Brie_Kinase_2065	AACGCAGGGTAACTGATGCA	Phkb
Mm_Brie_Kinase_2066	AAGCGGTTTCCAAGTAACTG	Phkb
Mm_Brie_Kinase_2067	CCGTGTTATAGATTATCTGG	Phkb
Mm_Brie_Kinase_2068	TCGGCCATAAAGTGTATGAG	Phkb
Mm_Brie_Kinase_2069	ATGATCGTATACCCTACCAG	Clk3
Mm_Brie_Kinase_207	CTGATATGATCCATTCGAAA	Clk1
Mm_Brie_Kinase_2070	CGCCGATCCGGCACACCAGG	Clk3
Mm_Brie_Kinase_2071	GGTCTTCACGTTCTCGACAT	Clk3
Mm_Brie_Kinase_2072	TAGGCCATGTGCCGGACATG	Clk3
Mm_Brie_Kinase_2073	CGATGGGCGAGTACCCACCC	Xylb
Mm_Brie_Kinase_2074	GCCTTCAGTGGGGACAACCC	Xylb
Mm_Brie_Kinase_2075	GTACCTACCCAAATTCCGGA	Xylb
Mm_Brie_Kinase_2076	TTATTCCCAAGCGTTTCACG	Xylb
Mm_Brie_Kinase_2077	AAACCTACTCTATACATCCA	Mapkapk3
Mm_Brie_Kinase_2078	ACATAATAGGGAGTGTAGCA	Mapkapk3
Mm_Brie_Kinase_2079	GCCCAGGGACCACATATCAC	Mapkapk3
Mm_Brie_Kinase_208	TTCGCAGCACCATTCACACG	Clk1
Mm_Brie_Kinase_2080	GGGTTCCCGTCGCACACCTG	Mapkapk3
Mm_Brie_Kinase_2081	TCACTCGCAGATCACGCGCA	Csnk1g2
Mm_Brie_Kinase_2082	TCTGTATACAAATGAGTACG	Csnk1g2
Mm_Brie_Kinase_2083	TGTCCAAAACCGGCACGAGT	Csnk1g2
Mm_Brie_Kinase_2084	TTGTGGGAAGTACAACGCCA	Csnk1g2
Mm_Brie_Kinase_2085	AAGGCACGAAGACATAGACA	Gck
Mm_Brie_Kinase_2086	CCAGATGTATTCCATCCCCG	Gck
Mm_Brie_Kinase_2087	CCATCCGGTCGTACTCCAGG	Gck
Mm_Brie_Kinase_2088	TTCTGGGGTGGAACGCACGT	Gck
Mm_Brie_Kinase_2089	CACTGGCAACTTCCCGTGGG	Sbk1
Mm_Brie_Kinase_209	ATCGGCGGCTGTACGATCGG	Clk2
Mm_Brie_Kinase_2090	CCACCGCGAAGCCATCGGCG	Sbk1
Mm_Brie_Kinase_2091	GCTTCACACGGCGGCACTCA	Sbk1
Mm_Brie_Kinase_2092	GTCGACCTGGTGGCTTACAA	Sbk1
Mm_Brie_Kinase_2093	CGGAGACATCTATCTCGGTG	Csnk1d
Mm_Brie_Kinase_2094	GGTTCTTGTTCTCTCGATAG	Csnk1d
Mm_Brie_Kinase_2095	TGTAGATCTTGCTCTCAATG	Csnk1d
Mm_Brie_Kinase_2096	TGTCATCAAAACGTAAGGAA	Csnk1d
Mm_Brie_Kinase_2097	CAAGTCTTTGATCTGAGCCA	Dgkz
Mm_Brie_Kinase_2098	GACCCAGTGGTGTCTTACGA	Dgkz
Mm_Brie_Kinase_2099	TGGGAAAGGATCTTTGACAC	Dgkz
Mm_Brie_Kinase_21	AGAGACAGAACCAACCAGAC	Acvr2a
Mm_Brie_Kinase_210	CTTGTAGCCAGTCCCCGACG	Clk2
Mm_Brie_Kinase_2100	TTCAGAAAGACGATGCACTG	Dgkz
Mm_Brie_Kinase_2101	CGGCCAGACTCGAGGACTCG	Cdk20
Mm_Brie_Kinase_2102	CTCACCATAGGTCAACGCCC	Cdk20
Mm_Brie_Kinase_2103	GATGCACAATGTTGTTGGCA	Cdk20
Mm_Brie_Kinase_2104	GCACAAAGCCCGCACCATGT	Cdk20
Mm_Brie_Kinase_2105	ATCACCATGAAAATATCAGA	Prkaa1
Mm_Brie_Kinase_2106	CCTGTGACAATAATCCACAC	Prkaa1
Mm_Brie_Kinase_2107	GAAGATTCGGAGCCTTGACG	Prkaa1
Mm_Brie_Kinase_2108	GATCGGCCACTACATCCTGG	Prkaa1
Mm_Brie_Kinase_2109	ACTGCGCGCCAGACACGTTG	Pkdcc
Mm_Brie_Kinase_211	GCAGTGACCGGACAAGGCGG	Clk2
Mm_Brie_Kinase_2110	CACTGCTTTAAGCGCCACCG	Pkdcc
Mm_Brie_Kinase_2111	GCAGTTTGTGCTAGTGAACG	Pkdcc
Mm_Brie_Kinase_2112	GGTGCAGCGCTATTCCCGCG	Pkdcc
Mm_Brie_Kinase_2113	AAGGCCATTCACCTCGAACG	Ttbk1
Mm_Brie_Kinase_2114	GCGGTCTCTATGCTACCGGA	Ttbk1
Mm_Brie_Kinase_2115	GTGTGCATACCACGTCCACG	Ttbk1
Mm_Brie_Kinase_2116	GTTCTTGTGAGCATTGACCG	Ttbk1
Mm_Brie_Kinase_2117	CTGCACGTTCTTTAGAACCA	Mylk
Mm_Brie_Kinase_2118	GAAGCCAAAGACCATATCCG	Mylk
Mm_Brie_Kinase_2119	GGTATACCAAAGCCTGACGT	Mylk
Mm_Brie_Kinase_212	GTGTCAACTTGTTATCATGG	Clk2
Mm_Brie_Kinase_2120	TGTCATCCACACTGTCCGCG	Mylk
Mm_Brie_Kinase_2121	CCACTCAGCGACACTCGCGA	Pi4kb
Mm_Brie_Kinase_2122	CTTGATGAATTCTCGCTCAG	Pi4kb
Mm_Brie_Kinase_2123	GGCTCCCTACCTGATCTACG	Pi4kb
Mm_Brie_Kinase_2124	TGATGATGAAGCCTGGTCAG	Pi4kb
Mm_Brie_Kinase_2125	ACTCGTAGCCCTATCATGCA	Cdk9
Mm_Brie_Kinase_2126	CAACCGATACACCAACCGTG	Cdk9
Mm_Brie_Kinase_2127	CTTGCAGCGGTTATACGGTG	Cdk9
Mm_Brie_Kinase_2128	GCACCCCAAAGGTCAATGGG	Cdk9
Mm_Brie_Kinase_2129	ACTTCACGACAGTATATCGG	Camk2d
Mm_Brie_Kinase_213	AAATCTGTTCAATGGAAGGG	Plk3
Mm_Brie_Kinase_2130	ATTACATACATCGTAAGCTC	Camk2d
Mm_Brie_Kinase_2131	GATGTAGAGGATGACACCTG	Camk2d
Mm_Brie_Kinase_2132	TAATGCTAGACGGAAACTGA	Camk2d
Mm_Brie_Kinase_2133	ACAGCTCCAGATATCGACCT	Prkaa2
Mm_Brie_Kinase_2134	CAGAACGGTTGAGATAGTCT	Prkaa2
Mm_Brie_Kinase_2135	GTGATGAATAGTCTGTATAG	Prkaa2
Mm_Brie_Kinase_2136	TCCATAAAAGAACCTGATGG	Prkaa2
Mm_Brie_Kinase_2137	AGCTTACAGCAAGATCAAGG	Pip4k2b
Mm_Brie_Kinase_2138	CAGTCTTGATGACGAAACGC	Pip4k2b
Mm_Brie_Kinase_2139	GCATCGCAAATACGACCTGA	Pip4k2b
Mm_Brie_Kinase_214	CCGAGGACAGCTCGCCCCGT	Plk3
Mm_Brie_Kinase_2140	GGGCATGTACCGCCTGACCG	Pip4k2b
Mm_Brie_Kinase_2141	AGGAGCACAAGATCATGGTG	Prkab2
Mm_Brie_Kinase_2142	GTACAAACTCTTTGTCCCCG	Prkab2
Mm_Brie_Kinase_2143	GTCCTCACCTCTTTATCAGA	Prkab2
Mm_Brie_Kinase_2144	TTCAGACCAGCGGATAACGG	Prkab2
Mm_Brie_Kinase_2145	AAGAACATAAGATTGAAACG	Prkag2
Mm_Brie_Kinase_2146	CCACTGAAGCTCATCCGGCG	Prkag2
Mm_Brie_Kinase_2147	GCGTTTATATGCGATTCATG	Prkag2
Mm_Brie_Kinase_2148	GGGACGAGGAAGCATAGATG	Prkag2
Mm_Brie_Kinase_2149	ACTATGGAGTCATTTCCCGG	Card11
Mm_Brie_Kinase_215	CGAGTCTGGTATAGCCTACG	Plk3
Mm_Brie_Kinase_2150	CACACACTTCCTGATGAACG	Card11
Mm_Brie_Kinase_2151	GCAGCATAACTGTGTTCATG	Card11
Mm_Brie_Kinase_2152	GCGACCTCCAACTCGAGGTG	Card11
Mm_Brie_Kinase_2153	ACAGTAAGCTGCTTGGACCA	Oxsr1
Mm_Brie_Kinase_2154	ATGATAAGGAGCTGCCCCTG	Oxsr1
Mm_Brie_Kinase_2155	GTCATGAAGCTGCTAAGTGG	Oxsr1
Mm_Brie_Kinase_2156	GTCCTTCTAAGACTTCTCGG	Oxsr1
Mm_Brie_Kinase_2157	ACGTCGCGGAGATCGTAGGG	Mex3b
Mm_Brie_Kinase_2158	AGGTGTAGGAGTGATGCTTG	Mex3b
Mm_Brie_Kinase_2159	CAATGGTTACACCTACACAG	Mex3b
Mm_Brie_Kinase_216	GTGAAAAGCGAACGATATGG	Plk3
Mm_Brie_Kinase_2160	GACAGACCACTATCCAAGTG	Mex3b
Mm_Brie_Kinase_2162	CCAGGGTCAAAGGAACGGTG	Irak2
Mm_Brie_Kinase_2163	CCTGTGTCTAGAAGGGAACG	Irak2
Mm_Brie_Kinase_2164	GCAGAGGTAGGACGTTCGCG	Irak2
Mm_Brie_Kinase_2165	AATCGAAAAATTAAGTGACA	Tpr
Mm_Brie_Kinase_2166	ACCCGTCATTGACTCCACAG	Tpr
Mm_Brie_Kinase_2167	GCCTGGCATGAAATTAACTG	Tpr
Mm_Brie_Kinase_2168	GGGAAGACTTAAGTAAAGCA	Tpr
Mm_Brie_Kinase_2169	ATAGAATTTGCAGTAGCCGA	Pkn2
Mm_Brie_Kinase_217	CTTACGTTGAAAAGCTTGTG	Crkl
Mm_Brie_Kinase_2170	CATCGTTGTATCGGATCCAG	Pkn2
Mm_Brie_Kinase_2171	TGTGCCAGAATGATTTACTG	Pkn2
Mm_Brie_Kinase_2172	TTTGAAGCTAGATAATACTG	Pkn2
Mm_Brie_Kinase_2173	CCCACCATCAATATACCTGG	Braf
Mm_Brie_Kinase_2174	CCTACCCAGTAGAGTCTGAG	Braf
Mm_Brie_Kinase_2175	GGCAGGAAGACTCTAACGAT	Braf
Mm_Brie_Kinase_2176	TCATAATTTACACACATCAG	Braf
Mm_Brie_Kinase_2177	ACAGTAGACCGAGTTCCACT	Phka2
Mm_Brie_Kinase_2178	CAAACAAATTGGTATCCCAG	Phka2
Mm_Brie_Kinase_218	GACACGCGAGTTCTCGGACA	Crkl
Mm_Brie_Kinase_2180	GGGTCATAATGCAATCGGTG	Phka2
Mm_Brie_Kinase_2181	ACCTGGCGATTGTGACTCAG	Raf1
Mm_Brie_Kinase_2182	GAGAGACTCGAGTTATTACT	Raf1
Mm_Brie_Kinase_2183	GCCGAATAAGCAAAGGACTG	Raf1
Mm_Brie_Kinase_2184	GGGTGTAGAGTATCTGTGCT	Raf1
Mm_Brie_Kinase_2185	ACAATGGGGGACCTACACCA	Dgkg
Mm_Brie_Kinase_2186	AGAGACACCTGACCATCCAA	Dgkg
Mm_Brie_Kinase_2187	CTACAGGAGTGGATCAACGG	Dgkg
Mm_Brie_Kinase_2188	GAATTATCGACAGTGTGCGA	Dgkg
Mm_Brie_Kinase_2189	AACCTAATAAATGCCAACGG	Bcr
Mm_Brie_Kinase_219	GGGCGCCGGTTCGATTAAGG	Crkl
Mm_Brie_Kinase_2190	AGGAGAAGAAGAGCTACGAT	Bcr
Mm_Brie_Kinase_2191	CAGCGGAGGTGGCTACACGC	Bcr
Mm_Brie_Kinase_2192	CTTTGTGGATAACTACGGAG	Bcr
Mm_Brie_Kinase_2193	AGATTTGTCAGAACCTCCGA	Adrbk1
Mm_Brie_Kinase_2194	CCAGGTCCGAGATTCTCACA	Adrbk1
Mm_Brie_Kinase_2195	CTCTTCGTAGAACTCCACCA	Adrbk1
Mm_Brie_Kinase_2196	GAGGCCAGGATACTCACCCA	Adrbk1
Mm_Brie_Kinase_2197	AGACGTCCAAATGTACACTC	Dgkq
Mm_Brie_Kinase_2198	GAGCCAGACGCGGTTCTACG	Dgkq
Mm_Brie_Kinase_2199	TCGGGCCTACTATATTAGCG	Dgkq
Mm_Brie_Kinase_22	AGCTGTTAGAAGTGAAAGCA	Acvr2a
Mm_Brie_Kinase_220	GGTCCCCGATCTTAAAGCGG	Crkl
Mm_Brie_Kinase_2200	TCTTGGGGTTCACAAACACG	Dgkq
Mm_Brie_Kinase_2201	ACAACACGAGAAACATTCCC	Amhr2
Mm_Brie_Kinase_2202	ACTCAGTACACGAGCGACTG	Amhr2
Mm_Brie_Kinase_2203	AGATAGGTCATGCGCCATCG	Amhr2
Mm_Brie_Kinase_2204	AGGCAGCGGATACCCTTGGG	Amhr2
Mm_Brie_Kinase_2205	GATCGGTGAAAGTGTGAGAG	Prps2
Mm_Brie_Kinase_2206	GGAGATTAATGACAACCTGA	Prps2
Mm_Brie_Kinase_2207	GGCTGATCACATCATTACCA	Prps2
Mm_Brie_Kinase_2208	GTGGACCGGATGGTTCTCGT	Prps2
Mm_Brie_Kinase_2209	AAGCATTCGTAAAAGACTCT	Rps6ka3
Mm_Brie_Kinase_221	AAGATCATCGAGAGATACGA	Csf1r
Mm_Brie_Kinase_2210	CCAGAAGTAGTTAACCGCAG	Rps6ka3
Mm_Brie_Kinase_2211	TGATGTGCGTTAGCACTAGG	Rps6ka3
Mm_Brie_Kinase_2212	TGCAATCACACATCATGTGA	Rps6ka3
Mm_Brie_Kinase_2213	ATGGCCCTTCTATAATCCTG	Brdt
Mm_Brie_Kinase_2214	CTGATGAACAGCATTAAGCT	Brdt
Mm_Brie_Kinase_2215	GAAGGTTGTCAGGTCTAAGG	Brdt
Mm_Brie_Kinase_2216	GACTGCGAGTCACAGATCGG	Brdt
Mm_Brie_Kinase_2217	AGCCCATGGTATTTGCACCT	Fgfrl1
Mm_Brie_Kinase_2218	CACGTGCCGTGTATCTAACA	Fgfrl1
Mm_Brie_Kinase_2219	CGTGACCACACATCACCCGT	Fgfrl1
Mm_Brie_Kinase_222	CGGATAATGAACCCTCGCCA	Csf1r
Mm_Brie_Kinase_2220	GATGGCCGCACAATCCACAG	Fgfrl1
Mm_Brie_Kinase_2221	AGCCATGGCTACTAGCAGTG	Alpk3
Mm_Brie_Kinase_2222	GAGGCGAATCCTGGAACGCG	Alpk3
Mm_Brie_Kinase_2223	GCTGTCGTGATCAACAGAGA	Alpk3
Mm_Brie_Kinase_2224	TCTGCGAGGTCATGGAACTG	Alpk3
Mm_Brie_Kinase_2225	AGTGTCGAGCGAAGATATTG	Pip4k2c
Mm_Brie_Kinase_2226	TCCTTGAACTTGAAATGACT	Pip4k2c
Mm_Brie_Kinase_2227	TCTGGCAGCAACATCACTGG	Pip4k2c
Mm_Brie_Kinase_2228	TTTCGTACAGCAGAAAGTGA	Pip4k2c
Mm_Brie_Kinase_2229	AGTCGGAGCAATGTCACAGT	Stk33
Mm_Brie_Kinase_223	GATAACGTTGAATCCCACTT	Csf1r
Mm_Brie_Kinase_2230	ATCGCATATCTTCATAACAA	Stk33
Mm_Brie_Kinase_2231	ATGTCACAGACATCGAGTAT	Stk33
Mm_Brie_Kinase_2232	TCAGAAAATGTATCTCGTGA	Stk33
Mm_Brie_Kinase_2233	AATATAGGAGCATTGAGACC	Bmp2k
Mm_Brie_Kinase_2234	AGTCCGCACCAGGAAAACAG	Bmp2k
Mm_Brie_Kinase_2235	GGGAGTAGCGAGAATTGTCT	Bmp2k
Mm_Brie_Kinase_2236	TAAGACTCCCATAATCCACC	Bmp2k
Mm_Brie_Kinase_2237	AAATGATCGTTTCAACTACG	Ttbk2
Mm_Brie_Kinase_2238	GAGGGTGAACTAGCTAGCGG	Ttbk2
Mm_Brie_Kinase_2239	GGACACGAATTGGTGAACCA	Ttbk2
Mm_Brie_Kinase_224	TTCAAGCTCGGTACAACGGT	Csf1r
Mm_Brie_Kinase_2240	TTTATTGTAGCCTCGTGCTG	Ttbk2
Mm_Brie_Kinase_2241	AGGAAACGAGAGACAAACTG	Nek8
Mm_Brie_Kinase_2242	CAAGCGTAGACCGAAGACAG	Nek8
Mm_Brie_Kinase_2243	CTATGGAGTACGCACCAGGT	Nek8
Mm_Brie_Kinase_2244	TCTTGACAAACACCGCATGG	Nek8
Mm_Brie_Kinase_2245	ACCTCACGGAACATCAACCT	Sgk3
Mm_Brie_Kinase_2246	ACTCCATCAAAATAGTGTAC	Sgk3
Mm_Brie_Kinase_2247	TGTACCACAAAAAGTTGTGG	Sgk3
Mm_Brie_Kinase_2248	TGTCCATTTGAAGGAATGCT	Sgk3
Mm_Brie_Kinase_2249	AAGTACCATTCAGACCGCGG	Pfkfb3
Mm_Brie_Kinase_2250	CATTCTCGCCATGCCGACAC	Pfkfb3
Mm_Brie_Kinase_2251	TGTCAAAAGCTACCTGACAA	Pfkfb3
Mm_Brie_Kinase_2252	TGTGGGAGAGTATCGGCGTG	Pfkfb3
Mm_Brie_Kinase_2253	CATTTCAACAGATCCGTCTG	Nme7
Mm_Brie_Kinase_2254	CCGCAAACTCTGGGCTATCA	Nme7
Mm_Brie_Kinase_2255	GTAAATTTAGCAGTGTTCGC	Nme7
Mm_Brie_Kinase_2256	TGATCCAGTTTATCACAAGT	Nme7
Mm_Brie_Kinase_2257	AAGTTCTGCACGTTCCGTGA	Nadk
Mm_Brie_Kinase_2258	AATGAAGTGGTGATCGACAG	Nadk
Mm_Brie_Kinase_2259	AGCTACAATCACCCTATCCG	Nadk
Mm_Brie_Kinase_2260	TAAACTCACATGATGGTCTG	Nadk
Mm_Brie_Kinase_2261	AAACTGCTTAAGACTCCCAG	Nrbp1
Mm_Brie_Kinase_2262	ACTCTGGTGCAAAAAAGTGT	Nrbp1
Mm_Brie_Kinase_2263	TACTAGAAGACTCATTACAG	Nrbp1
Mm_Brie_Kinase_2264	TTGCTGCTCACTGTATCGTG	Nrbp1
Mm_Brie_Kinase_2265	ACAGCTATGCAGTTATCATG	Ripk2
Mm_Brie_Kinase_2266	ACATAAGTGAATAGTACTTG	Ripk2
Mm_Brie_Kinase_2267	ACATCGACCTGACACCAGTG	Ripk2
Mm_Brie_Kinase_2268	AGTTACAAATCTGCACCCGA	Ripk2
Mm_Brie_Kinase_2269	ACGTGGTGTGACTCTACTGT	Camkk2
Mm_Brie_Kinase_2270	CATCTTGCGACCAGAAAGCG	Camkk2
Mm_Brie_Kinase_2271	CCTGGTACACTTGCTCGATG	Camkk2
Mm_Brie_Kinase_2272	TCATCCTTAAGTATCCACTT	Camkk2
Mm_Brie_Kinase_2273	CCCCCATTATATGAGTCCCG	Nek11
Mm_Brie_Kinase_2274	GAACTCAGTTTGTCAGAAGG	Nek11
Mm_Brie_Kinase_2275	GAGTTGACTACATGCATGAG	Nek11
Mm_Brie_Kinase_2276	GCTTGCATGGAATCTGACAA	Nek11
Mm_Brie_Kinase_2277	AGAAAAAAATCAGCACTCCA	Ulk4
Mm_Brie_Kinase_2278	CCTCTTTAGACACTCCACCG	Ulk4
Mm_Brie_Kinase_2279	CCTGCGGATAGCTCCTAACT	Ulk4
Mm_Brie_Kinase_2280	CGGCTCCGGAAATCGTGAAG	Ulk4
Mm_Brie_Kinase_2281	ACCTATTGACATCACAGCAG	Pank3
Mm_Brie_Kinase_2282	CCAATATTCACTACCAGCAG	Pank3
Mm_Brie_Kinase_2283	CTTTATCAGATTTCCAACCC	Pank3
Mm_Brie_Kinase_2284	GCTCTGGAAATGGCATCCAA	Pank3
Mm_Brie_Kinase_2285	AGGTAGTCGGCGATTCGGCT	Trib1
Mm_Brie_Kinase_2286	CCAGTGATGTTGCTATGGGA	Trib1
Mm_Brie_Kinase_2287	CGGGCACTGTGCATCCACAC	Trib1
Mm_Brie_Kinase_2288	GCAGCCGGAAACAGTAGACC	Trib1
Mm_Brie_Kinase_2289	ACAATCAGCCCGACTTCACA	Hk3
Mm_Brie_Kinase_229	AGCGAGCATGATATTCCGAA	Csnk2a2
Mm_Brie_Kinase_2290	ATTCCTGGATGCATACCCCG	Hk3
Mm_Brie_Kinase_2291	TCCTATCCTCAGACTACCTG	Hk3
Mm_Brie_Kinase_2292	TGTTACCCACCGGTGCCGTG	Hk3
Mm_Brie_Kinase_2293	ACACCCTGTTAACAACGTGA	Gsap
Mm_Brie_Kinase_2294	ACTATCACAACAGCGTCGTG	Gsap
Mm_Brie_Kinase_2295	AGAATAGCAGTCCAGAACCA	Gsap
Mm_Brie_Kinase_2296	CCAGTTAACGTTATGTCCAA	Gsap
Mm_Brie_Kinase_2297	AAATCCATCACTTTATGGCA	Cdkl3
Mm_Brie_Kinase_2298	GCAGCTCATCTAAGACCGTG	Cdkl3
Mm_Brie_Kinase_2299	GTATACATACTTTCCGTAGG	Cdkl3
Mm_Brie_Kinase_23	AGGATTGGCATATTTACATG	Acvr2a
Mm_Brie_Kinase_230	CCAGACCCCAATCAATCAGT	Csnk2a2
Mm_Brie_Kinase_2300	TACAAATTGATCCTGCTGAG	Cdkl3
Mm_Brie_Kinase_2301	AGCTACCTAAAATCCCCATG	Scyl2
Mm_Brie_Kinase_2302	AGGTCTCCCTTGATTAAACA	Scyl2
Mm_Brie_Kinase_2303	ATCATTGATTCTTTAAAACG	Scyl2
Mm_Brie_Kinase_2304	CTCAGCGTGTCATTGTGCAG	Scyl2
Mm_Brie_Kinase_2305	AGCAATCGACAGAATCAGCG	Mylk3
Mm_Brie_Kinase_2306	AGGTGCACAGGTGTACAGAG	Mylk3
Mm_Brie_Kinase_2307	GAAGGGAGCTGACCTAACCC	Mylk3
Mm_Brie_Kinase_2308	TCTGGGGCTGAGCCTATGAG	Mylk3
Mm_Brie_Kinase_2309	GATCATCCAGCGTATCACAT	Dstyk
Mm_Brie_Kinase_231	TCAGGAGTACAATGTTCGAG	Csnk2a2
Mm_Brie_Kinase_2310	GCACTAGTTCATACTGACCG	Dstyk
Mm_Brie_Kinase_2311	GCTGCTACAGAACCGCCTAG	Dstyk
Mm_Brie_Kinase_2312	TGGCCGAGGATCAGTATACA	Dstyk
Mm_Brie_Kinase_2313	AGAGGACTGAAGGTCCCCAT	Pak6
Mm_Brie_Kinase_2314	CCTCCACAGACAGTGGTACG	Pak6
Mm_Brie_Kinase_2315	GTACCTCCAAAGCCCCCAGT	Pak6
Mm_Brie_Kinase_2316	TGCCAAGCATAGCTCCGAAG	Pak6
Mm_Brie_Kinase_2317	ATTGTGACAGAACACCACAG	Etnk2
Mm_Brie_Kinase_2318	CCCATGCTTCAGCGTCACGG	Etnk2
Mm_Brie_Kinase_2319	GATGCATCGTTATTTCACGC	Etnk2
Mm_Brie_Kinase_232	TGATATTTGTTCCACCACGA	Csnk2a2
Mm_Brie_Kinase_2320	GTAGCACAGCCCGTTCTGAA	Etnk2
Mm_Brie_Kinase_2321	AAGTAAACGTTCGGTCACAG	Csnk1g1
Mm_Brie_Kinase_2322	ATCAACACACATCTAGGCAA	Csnk1g1
Mm_Brie_Kinase_2323	CAAAGTAATAAACCTGTGGG	Csnk1g1
Mm_Brie_Kinase_2324	CTAATCGCCTGACATATCGA	Csnk1g1
Mm_Brie_Kinase_2326	GGACGATGCCATTCTCATGA	Camk1g
Mm_Brie_Kinase_2327	TGGAGAAGGACCCAAACGAA	Camk1g
Mm_Brie_Kinase_2328	TTTGACCGGATCCTAGAGCG	Camk1g
Mm_Brie_Kinase_2329	CAGCGATGCACTGTACGATG	Hkdc1
Mm_Brie_Kinase_233	GAGGCATCGCACAAATGGTG	Csnk2b
Mm_Brie_Kinase_2330	CATGAGCAACATCGACCTCG	Hkdc1
Mm_Brie_Kinase_2331	CCCCAAACGCCTACACAAGG	Hkdc1
Mm_Brie_Kinase_2332	TGCCCAATGAAATCACCCGT	Hkdc1
Mm_Brie_Kinase_2333	AGGGGTACTAACCATACACA	Pdxk
Mm_Brie_Kinase_2335	CTCTGTTACCCACGTAGCCA	Pdxk
Mm_Brie_Kinase_2336	GGAACTTCATGAGCTGTACG	Pdxk
Mm_Brie_Kinase_2337	ATGTACCAAAACATCCGTGA	Plk5
Mm_Brie_Kinase_2338	GAAGTGCGCTATTACCTTCG	Plk5
Mm_Brie_Kinase_2339	GCACCATGTACACGTGATCG	Plk5
Mm_Brie_Kinase_234	GGGGCAGTAGAGTTTCACCA	Csnk2b
Mm_Brie_Kinase_2340	GCGCGGGAAGCTGATCGGCA	Plk5
Mm_Brie_Kinase_2341	AGATGTGCGTACTAATGAAG	Taok1
Mm_Brie_Kinase_2342	CTTGTGACGAGACACCTGAG	Taok1
Mm_Brie_Kinase_2343	GAAATAGCAGCAATTACACA	Taok1
Mm_Brie_Kinase_2344	TTCTATATAGGCTAAAGTGA	Taok1
Mm_Brie_Kinase_2345	GAGATCGCGGAACAAAACCC	Trib2
Mm_Brie_Kinase_2346	GATGCACAGCGCGGAAAACG	Trib2
Mm_Brie_Kinase_2347	TAGCAACATCAACCAAATCA	Trib2
Mm_Brie_Kinase_2348	TGCTGCGTGACCTCAAGCTG	Trib2
Mm_Brie_Kinase_2349	ACTGGACAGATTGTGGTAGG	Dgkb
Mm_Brie_Kinase_235	GGTGGATGAAGACTACATCC	Csnk2b
Mm_Brie_Kinase_2350	AGGATGATGGACAGCATGTG	Dgkb
Mm_Brie_Kinase_2351	CTGGAAATGGACCAATGCCA	Dgkb
Mm_Brie_Kinase_2352	TCTCGAAAGAGGAAGACCCG	Dgkb
Mm_Brie_Kinase_2353	AGTGAAGTCTATGTTTGGGG	Nek9
Mm_Brie_Kinase_2354	ATCATTGTTGCAGTTCAATG	Nek9
Mm_Brie_Kinase_2355	CGAGGGCCGCTACCTCGGTG	Nek9
Mm_Brie_Kinase_2356	TCTTCACACATAGGTTGAGT	Nek9
Mm_Brie_Kinase_2357	CGAACTTATCCGAAAGATCG	Itpk1
Mm_Brie_Kinase_2358	GGTGGGCGAGTCCTACACAG	Itpk1
Mm_Brie_Kinase_2359	GTTCGAACGGCCAAGCGATG	Itpk1
Mm_Brie_Kinase_236	TCTGGACATGATCTTAGACC	Csnk2b
Mm_Brie_Kinase_2360	TCATGGAACCAACTCTCATG	Itpk1
Mm_Brie_Kinase_2361	AGCGTTCGCATCTCACCTCG	Cdc42bpb
Mm_Brie_Kinase_2362	ATGGTCGGACTGATCCGACA	Cdc42bpb
Mm_Brie_Kinase_2363	CTCCTGCTGATGTTCCGACG	Cdc42bpb
Mm_Brie_Kinase_2364	GGAATCGGAAGCGAAAAACA	Cdc42bpb
Mm_Brie_Kinase_2365	ACCGTGAGTTCATCGCTGAG	Pxk
Mm_Brie_Kinase_2366	AGCAAATAAAAACATATGGG	Pxk
Mm_Brie_Kinase_2367	AGGACTTGTACTTACCACAC	Pxk
Mm_Brie_Kinase_2368	CCAGAGTCTGCAGTCGCACA	Pxk
Mm_Brie_Kinase_2369	ATATTACGAGAAATTCTGAA	Stk24
Mm_Brie_Kinase_237	CACACCAATATCCGGAACTG	Dgka
Mm_Brie_Kinase_2370	GCAGTCAGCCTACGACTCAA	Stk24
Mm_Brie_Kinase_2371	GTACTATGGATCCTATCTCA	Stk24
Mm_Brie_Kinase_2372	TGAGGAATAACACCTTCATG	Stk24
Mm_Brie_Kinase_2373	AATGAATGACTTCGATACGG	Trio
Mm_Brie_Kinase_2374	CATCACCCTCGCCTACTCAG	Trio
Mm_Brie_Kinase_2375	GAGGGCATCTTCAACCACAA	Trio
Mm_Brie_Kinase_2376	GAGGTGCTTGCTAATCATGG	Trio
Mm_Brie_Kinase_2377	CTACCACATTCTCAGGCATG	Nrbp2
Mm_Brie_Kinase_2378	GCACCTCAAAGAGCACTCGG	Nrbp2
Mm_Brie_Kinase_2379	GCAGCCGCAAAGTTCATCAG	Nrbp2
Mm_Brie_Kinase_238	CAGTACCCGAAAAGCCTCAG	Dgka
Mm_Brie_Kinase_2380	TCTCAGCCAAAACTGCATGG	Nrbp2
Mm_Brie_Kinase_2381	ACTACCATAACACGCTGCTG	Cerk
Mm_Brie_Kinase_2382	GATGTCGTACTCGCTTCACA	Cerk
Mm_Brie_Kinase_2383	TCTCCGACACCAGTACCGAG	Cerk
Mm_Brie_Kinase_2384	TGGGGACGGCATGTTCAGCG	Cerk
Mm_Brie_Kinase_2385	ACTTACGAGACTGCCCCACT	Pim3
Mm_Brie_Kinase_2386	GCTGTAGGATCTTCACTGGG	Pim3
Mm_Brie_Kinase_2387	GGTGCACGACCCCACAATTG	Pim3
Mm_Brie_Kinase_2388	TTCGACTTCATCACTGAACG	Pim3
Mm_Brie_Kinase_2389	ACATCGATCCAGATGTAGTG	Pi4ka
Mm_Brie_Kinase_239	CTGGCTCGGTGCCTAAGATG	Dgka
Mm_Brie_Kinase_2390	AGGAACCGTGATCCGATAGG	Pi4ka
Mm_Brie_Kinase_2391	GGTATGTACCTCCATCACGC	Pi4ka
Mm_Brie_Kinase_2392	TGTGCTAATGGGATTCGCTG	Pi4ka
Mm_Brie_Kinase_2393	AGGAACTATTGTGAGCATAG	Pak2
Mm_Brie_Kinase_2394	CAGTGAGGGACCCACCAGCG	Pak2
Mm_Brie_Kinase_2395	GGTGTGCTCAAAATCAGATG	Pak2
Mm_Brie_Kinase_2396	TATCTCTGCAGATTTACACA	Pak2
Mm_Brie_Kinase_2397	AAAGTGATAAAATTGGAACC	Map4k3
Mm_Brie_Kinase_2398	AGGTGGTCTAGGTGGAACGT	Map4k3
Mm_Brie_Kinase_2399	CTATGTGGTACGGCAACAAG	Map4k3
Mm_Brie_Kinase_24	GGTGTACAGACATCACAAGA	Acvr2a
Mm_Brie_Kinase_240	GTCTTTCCGAGACTTGGCAT	Dgka
Mm_Brie_Kinase_2400	CTGCAACTAGAGTACGGACA	Map4k3
Mm_Brie_Kinase_2401	AGCCTGTAAGAACTCAACAC	Pik3c3
Mm_Brie_Kinase_2402	ATACACATCCCATATAGTCA	Pik3c3
Mm_Brie_Kinase_2403	ATGGACCAGGCGATCTACAA	Pik3c3
Mm_Brie_Kinase_2404	CTCACCAAGGCTCATCGGCA	Pik3c3
Mm_Brie_Kinase_2405	CCGACTGGTTAACAACGGCG	Alpk2
Mm_Brie_Kinase_2406	TATGACGGATTACTCTAATG	Alpk2
Mm_Brie_Kinase_2407	TCACCCCAGATAGTGGCTAG	Alpk2
Mm_Brie_Kinase_2408	TCTGGCCACCAGAACTAGTG	Alpk2
Mm_Brie_Kinase_2409	ACGAGGTGCTGGGACCCAAG	Mapk4
Mm_Brie_Kinase_241	CTCAAGGATGAGCACCACGT	Dapk2
Mm_Brie_Kinase_2410	CAACATTACTCACACAAGGT	Mapk4
Mm_Brie_Kinase_2411	GAGCCCGTACTCGTGCCCCG	Mapk4
Mm_Brie_Kinase_2412	GATACATGAACAGCTTGGCG	Mapk4
Mm_Brie_Kinase_2413	CATTGTGAAGAACTACACTG	Tkfc
Mm_Brie_Kinase_2414	CTGATAGTCAACAATCTGGG	Tkfc
Mm_Brie_Kinase_2415	GGATAAGTACTGTGCCACAC	Tkfc
Mm_Brie_Kinase_2416	GGGTGTCCAGGTCAGAACGT	Tkfc
Mm_Brie_Kinase_2417	CTTACATTCTTCATATGGAA	Nmrk1
Mm_Brie_Kinase_2418	GGAAAACCCAGGAAGCTCTG	Nmrk1
Mm_Brie_Kinase_2419	TGAGATATGACGCTGCAGTT	Nmrk1
Mm_Brie_Kinase_242	GATCTGCTTAATGAAGCTGG	Dapk2
Mm_Brie_Kinase_2420	TGGCTCAGTGTGACAAACGG	Nmrk1
Mm_Brie_Kinase_2421	AGAGTGCATACAGTTTAGCG	Trpm6
Mm_Brie_Kinase_2422	AGGTCATGATGTAGCGATAG	Trpm6
Mm_Brie_Kinase_2423	TATTCTATAGCTCGAGAGAA	Trpm6
Mm_Brie_Kinase_2424	TGTCAACAGTTATGGCCGAG	Trpm6
Mm_Brie_Kinase_2425	CCACGGCCGAAGCGCCACCA	Dyrk3
Mm_Brie_Kinase_2426	CGGTAAGCCAGATGGTCCCG	Dyrk3
Mm_Brie_Kinase_2427	GAAACGCTTCCATCGCCAGG	Dyrk3
Mm_Brie_Kinase_2428	TGAATGTGTCCGAATAGGGT	Dyrk3
Mm_Brie_Kinase_2429	ACCTTGCAGATGGTTCAGGG	Igfn1
Mm_Brie_Kinase_243	GGCCACCACTTACCACATGT	Dapk2
Mm_Brie_Kinase_2430	CCTCTGACTAGACATCATCA	Igfn1
Mm_Brie_Kinase_2431	GAAAAACGCCATCTTTCGGG	Igfn1
Mm_Brie_Kinase_2432	TTCCCTCAAAGAGATTAGTG	Igfn1
Mm_Brie_Kinase_2433	ACTGACATCAAGGTCCAATG	Cdc42bpa
Mm_Brie_Kinase_2434	AGCGATGAGAAGGATGCACG	Cdc42bpa
Mm_Brie_Kinase_2435	AGGAACTGGGCAAACCGTCG	Cdc42bpa
Mm_Brie_Kinase_2436	TGTAGTAGAGAACATCGACT	Cdc42bpa
Mm_Brie_Kinase_2437	ACGTAATGGAGTTTCTACAC	Mark1
Mm_Brie_Kinase_2438	ATTCTGGCGGTAGCATGGCG	Mark1
Mm_Brie_Kinase_2439	TCTAGGTAGAAAACCACCCG	Mark1
Mm_Brie_Kinase_244	TGTGCCGGGAGGAAATCGAG	Dapk2
Mm_Brie_Kinase_2440	TTGGTCATGGAATACGCAAG	Mark1
Mm_Brie_Kinase_2442	ACAGCCTGTGAATTGGCCAG	Stradb
Mm_Brie_Kinase_2443	CTGCATAGTTTGCTTAAGCA	Stradb
Mm_Brie_Kinase_2444	TTCATAGTGAGACACGTCAG	Stradb
Mm_Brie_Kinase_2445	ACCTGCCTCAAATCCACCCG	Mpp4
Mm_Brie_Kinase_2446	ATGACCTCCTCCATTCACCA	Mpp4
Mm_Brie_Kinase_2447	CAAGCGTCATGAGATAACAG	Mpp4
Mm_Brie_Kinase_2448	CGTGGGCGCTCCTTACGAGG	Mpp4
Mm_Brie_Kinase_2449	ACTCGTTCCAGCGATCCAAG	Dgkd
Mm_Brie_Kinase_245	AAGTCGATGAGCTTAATGCG	Dapk3
Mm_Brie_Kinase_2450	AGAGCTGTGTGATTGCCAAG	Dgkd
Mm_Brie_Kinase_2451	AGAGGGCTTGTACAAGACGG	Dgkd
Mm_Brie_Kinase_2452	TAACTGCAAGTGGACCACAT	Dgkd
Mm_Brie_Kinase_2453	ATCCTTACCAACATAGCCTG	Camk1d
Mm_Brie_Kinase_2454	CTGGTGGAGAACTCTTCGAT	Camk1d
Mm_Brie_Kinase_2455	CTTATACTACAGTCAAGACG	Camk1d
Mm_Brie_Kinase_2456	GATATAGGCGATCACCCCGA	Camk1d
Mm_Brie_Kinase_2457	AAAGTATTTCCACTTCATTG	Dolk
[truncated: 1,466 more rows]

## Sheet: Control
MGLibA_66447
MGLibA_66913
MGLibA_66919
MGLibA_67380
MGLibB_62784
MGLibB_62797
Mm_Brie_Kinase_2853
Mm_Brie_Kinase_2854
Mm_Brie_Kinase_2855
Mm_Brie_Kinase_2856
Mm_Brie_Kinase_2857
Mm_Brie_Kinase_2858
Mm_Brie_Kinase_2859
Mm_Brie_Kinase_2860
Mm_Brie_Kinase_2861
Mm_Brie_Kinase_2862
Mm_Brie_Kinase_2863
Mm_Brie_Kinase_2864
Mm_Brie_Kinase_2865
Mm_Brie_Kinase_2866
Mm_Brie_Kinase_2867
Mm_Brie_Kinase_2868
Mm_Brie_Kinase_2869
Mm_Brie_Kinase_2870
Mm_Brie_Kinase_2871
Mm_Brie_Kinase_2872
Mm_Brie_Kinase_2873
Mm_Brie_Kinase_2874
Mm_Brie_Kinase_2875
Mm_Brie_Kinase_2876
Mm_Brie_Kinase_2877
Mm_Brie_Kinase_2878
Mm_Brie_Kinase_2879
Mm_Brie_Kinase_2880
Mm_Brie_Kinase_2881
Mm_Brie_Kinase_2882
Mm_Brie_Kinase_2883
Mm_Brie_Kinase_2884
Mm_Brie_Kinase_2885
Mm_Brie_Kinase_2886
Mm_Brie_Kinase_2887
Mm_Brie_Kinase_2888
Mm_Brie_Kinase_2889
Mm_Brie_Kinase_2890
Mm_Brie_Kinase_2891
Mm_Brie_Kinase_2892
Mm_Brie_Kinase_2893
Mm_Brie_Kinase_2894
Mm_Brie_Kinase_2895
Mm_Brie_Kinase_2896
Mm_Brie_Kinase_2897
Mm_Brie_Kinase_2898
Mm_Brie_Kinase_2899
Mm_Brie_Kinase_2900
Mm_Brie_Kinase_2901
Mm_Brie_Kinase_2902
Mm_Brie_Kinase_2903
Mm_Brie_Kinase_2904
Mm_Brie_Kinase_2905
Mm_Brie_Kinase_2906
Mm_Brie_Kinase_2907
Mm_Brie_Kinase_2908
Mm_Brie_Kinase_2909
Mm_Brie_Kinase_2910
Mm_Brie_Kinase_2911
Mm_Brie_Kinase_2912
Mm_Brie_Kinase_2913
Mm_Brie_Kinase_2914
Mm_Brie_Kinase_2915
Mm_Brie_Kinase_2916
Mm_Brie_Kinase_2917
Mm_Brie_Kinase_2918
Mm_Brie_Kinase_2919
Mm_Brie_Kinase_2920
Mm_Brie_Kinase_2921
Mm_Brie_Kinase_2922
Mm_Brie_Kinase_2923
Mm_Brie_Kinase_2924
Mm_Brie_Kinase_2925
Mm_Brie_Kinase_2926
Mm_Brie_Kinase_2927
Mm_Brie_Kinase_2928
Mm_Brie_Kinase_2929
Mm_Brie_Kinase_2930
Mm_Brie_Kinase_2931
Mm_Brie_Kinase_2932
Mm_Brie_Kinase_2933
Mm_Brie_Kinase_2934
Mm_Brie_Kinase_2935
Mm_Brie_Kinase_2936
Mm_Brie_Kinase_2937
Mm_Brie_Kinase_2938
Mm_Brie_Kinase_2939
Mm_Brie_Kinase_2940
Mm_Brie_Kinase_2941
Mm_Brie_Kinase_2942
Mm_Brie_Kinase_2943
Mm_Brie_Kinase_2944
Mm_Brie_Kinase_2945
Mm_Brie_Kinase_2946
Mm_Brie_Kinase_2947
Mm_Brie_Kinase_2948
Mm_Brie_Kinase_2949
Mm_Brie_Kinase_2950
Mm_Brie_Kinase_2951
Mm_Brie_Kinase_2952
Mm_NCCmMB62663sg
Mm_NTC_MA66674
Mm_NTC_MA66675
Mm_NTC_MA67381

## Sheet: Tabelle1
Kras_G12D
Aak1
Aatk
Abcc1
Abl1
Abl2
Acta2
Actr2
Acvr1
Acvr1b
Acvr1c
Acvr2a
Acvr2b
Acvrl1
Adam9
Adck1
Adck2
Adck3
Adck4
Adck5
Adk
Adpgk
Adrbk1
Adrbk2
Agk
Ajuba
Ak1
Ak2
Ak3
Ak4
Ak5
Ak7
Ak8
Akr1b3
Akt1
Akt2
Akt3
Aldh18a1
Aldh1a1
Aldh1a3
Alk
Alpk1
Alpk2
Alpk3
Amhr2
Ankk1
Anln
Aptx
Araf
Arg1
Arhgap18
Arid1a
Arntl2
Arsg
Ascc1
Atg7
Atl3
Atm
Atmin
Atp2c1
Atr
Aurka
Aurkb
Axl
Baz1b
Bckdk
Bcl2l11
Bcorl1
Bcr
Bfar
Birc5
Blk
Bmp2k
Bmpr1a
Bmpr1b
Bmpr2
Bmx
Braf
BRCA1
BRCA2
Brd2
Brd3
Brd4
Brd7
Brdt
Brsk1
Brsk2
Btk
Bub1
Bub1b
C1orf106
Cad
Calm1
Calm3
Camk1
Camk1d
Camk1g
Camk2a
Camk2b
Camk2d
Camk2g
Camk4
Camkk1
Camkk2
Camkv
Card11
Cask
Cav2
Ccl2
Ccnd2
Cd160
Cd2
Cd274
Cd2ap
Cd40
Cd40lg
Cd80
Cd86
Cdc42bpa
Cdc42bpb
Cdc42bpg
Cdc7
Cdk1
Cdk10
Cdk11b
Cdk12
Cdk13
Cdk14
Cdk15
Cdk16
Cdk17
Cdk18
Cdk19
Cdk2
Cdk20
Cdk4
Cdk5
Cdk5r1
Cdk6
Cdk7
Cdk9
Cdkl1
Cdkl2
Cdkl3
Cdkl4
Cdkl5
Cdkn2a
Cerk
Cerkl
Cflar
Chek1
Chek2
Chka
Chkb
Chuk
Cib1
Cib4
Ckb
Ckm
Ckmt2
Cks1b
Clk1
Clk2
Clk3
Clp1
Cmpk1
Cmpk2
Col4a3bp
Cpne3
Cpne9
Crkl
Crot
Csf1r
Csnk1a1
Csnk1d
Csnk1e
Csnk1g1
Csnk1g2
Csnk1g3
Csnk2a2
Csnk2b
Ctla4
Cux2
Cxcr4
Dapk1
Dapk2
Dapk3
Dcakd
Dck
Dclk1
Dclk2
Dclk3
Ddb1
Ddr1
Ddr2
Deptor
Dgka
Dgkb
Dgkd
Dgke
Dgkg
Dgkh
Dgki
Dgkq
Dgkz
Dguok
Dlg1
Dlg3
Dmpk
Dnmbp
Dolk
Dstyk
Dtymk
Dyrk1a
Dyrk1b
Dyrk2
Dyrk3
Dyrk4
Ect2
Eef2k
Egfr
Eif2ak2
Eif2ak3
Eif2ak4
Elf3
Eml6
Engase
Epha1
Epha10
Epha2
Epha3
Epha4
Epha6
Epha7
Epha8
Ephb1
Ephb2
Ephb3
Ephb4
Ephb6
Erbb2
Erbb3
Erbb4
Ercc3
Ern1
Ern2
Etnk1
Etnk2
Ets1
Exosc10
Eya4
Fam63b
Fanca
Fancb
Fancd2
Fance
Fancm
Fastk
Fastkd1
Fastkd2
Fastkd3
Fastkd5
Fer
Fes
Fgd6
Fgfr1
Fgfr2
Fgfr3
Fgfr4
Fgfrl1
Fggy
Fgr
Flnb
Flt1
Flt3
Flt4
Fn3k
Fn3krp
Fosl1
Foxm1
Frk
Fuk
Fxn
Fyn
G2e3
G3bp1
Gak
Galk1
Galk2
Galnt10
Gata6
Gck
Gen1
Gk2
Gk5
Gli1
Gli2
Gli3
Glyctk
Gne
Gng12
Gprc5a
Grk4
Grk5
Grk6
Gsap
Gsg2
Gsk3a
Gsk3b
Gspt1
Gtf2h1
Gucy2c
Gucy2d
Gucy2f
Guk1
Havcr2
Hcfc1
Hck
Hipk1
Hipk2
Hipk3
Hipk4
Hk1
Hk2
Hk3
Hkdc1
Hltf
Hnf1a
Hnf4a
Hspb8
Hunk
Hus1
Ick
Idnk
Igf1r
Igfn1
Ikbkb
Ikbke
Ikzf1
Ikzf3
Il3ra
Ilk
Ino80d
Insr
Insrr
Ints3
Ip6k1
Ip6k2
Ip6k3
Ipmk
Ippk
Irak1
Irak2
Irak3
Irak4
Itga5
Itgb1
Itk
Itpk1
Itpka
Itpkb
Itpkc
Jag1
Jak1
Jak2
Jak3
Kalrn
Kdm3a
Kdm6a
Kdm6b
Kdr
Khk
Kif20b
Kit
Klhl22
Kmt2c
Kmt2d
Ksr1
Ksr2
Lag3
Lamtor3
Lats1
Lats2
Lck
Lgals3
Lgals3bp
Limk2
Lmo7
Lmtk2
Lmtk3
Lrguk
Lrpprc
Lrrc1
Lrrk1
Lrrk2
Ltk
Lyn
Macf1
Magi1
Magi3
Mak
Maml2
Map2k1
Map2k2
Map2k3
Map2k4
Map2k5
Map2k6
Map2k7
Map3k1
Map3k11
Map3k12
Map3k13
Map3k14
Map3k15
Map3k19
Map3k2
Map3k3
Map3k4
Map3k5
Map3k6
Map3k7
Map3k8
Map3k9
Map4k1
Map4k2
Map4k3
Map4k4
Map4k5
Mapk1
Mapk10
Mapk11
Mapk12
Mapk13
Mapk14
Mapk15
Mapk3
Mapk4
Mapk6
Mapk7
Mapk8
Mapk9
Mapkapk2
Mapkapk3
Mark1
Mark2
Mark3
Mark4
Mast1
Mast2
Mast3
Mast4
Mastl
Matk
Mboat2
Mcl1
Mdc1
Melk
Mertk
Met
Mex3b
Mink1
Mknk1
Mknk2
Mlkl
Mms22l
Mok
Morn1
Morn2
Mpp1
Mpp2
Mpp3
Mpp4
Mpp5
Mpp6
Mpp7
Ms4a1
Msh2
Msln
Mst1
Mst1r
Mtor
Muc16
Mum1
Musk
Mvk
Myc
Mycbp2
Mylk
Mylk2
Mylk3
Mylk4
Myo3b
Myt1
N4bp2
Nadk
Nadk2
Nagk
NBEA
Nck1
Neil1
Nek1
Nek10
Nek11
Nek2
Nek3
Nek4
Nek5
Nek6
Nek7
Nek8
Nek9
Nf2
Nim1k
Nlk
Nme1
Nme2
Nme3
Nme4
Nme5
Nme6
Nme7
Nme8
Nmrk1
Nmrk2
NTC
Notch1
Nov
Npr1
Npr2
Nr5a2
Nrbp1
Nrbp2
Nrk
Nrp1
Nrp2
Nt5e
Ntpcr
Ntrk1
Ntrk2
Ntrk3
Nuak1
Nuak2
Nup62
Obscn
Onecut1
Osbp
Osr1
Oxsr1
Pacsin1
Pak1
Pak2
Pak3
Pak4
Pak6
Pak7
Pan3
Pank1
Pank2
Pank3
Papss1
Papss2
Pask
Patj
Pbk
Pcdh1
Pcdh7
Pck1
Pck2
Pdcd1
Pdcd1lg2
Pdgfra
Pdgfrb
Pdgfrl
Pdik1l
Pdk1
Pdk2
Pdk3
Pdk4
Pdpk1
Pdxk
Peak1
Pf4
Pfkfb2
Pfkfb3
Pfkfb4
Pfkl
Pfkm
Pfkp
Pgk1
Pgk2
Pgm2l1
Phka1
Phka2
Phkb
Phkg1
Phkg2
Phldb3
Pi4k2a
Pi4k2b
Pi4ka
Pi4kb
Pik3c2a
Pik3c2b
Pik3c2g
Pik3c3
Pik3ca
Pik3cb
Pik3cd
Pik3cg
Pik3r1
Pik3r3
Pik3r4
Pik3r5
Pim1
Pim2
Pim3
Pink1
Pip4k2a
Pip4k2b
Pip4k2c
Pip5k1a
Pip5k1c
Pip5kl1
Pitpna
Pkd1
Pkd2
Pkdcc
Pklr
Pkm
Pkmyt1
Pkn1
Pkn2
Pkn3
Plau
Plk1
Plk2
Plk3
Plk4
Plk5
Plxna3
Plxna4
Pms2
Pmvk
Pnck
Pnkp
Poln
Polq
Pomk
Postn
Pparg
Ppfibp1
Ppip5k1
Prkaa1
Prkaa2
Prkab1
Prkab2
Prkaca
Prkacb
Prkag1
Prkag2
Prkag3
Prkar1a
Prkar1b
Prkar2a
Prkar2b
Prkca
Prkcb
Prkcd
Prkce
Prkcg
Prkch
Prkci
Prkcq
Prkcz
Prkd1
Prkd2
Prkd3
Prkdc
Prkg1
Prkg2
Prkra
Prkx
Prom1
Prpf4b
Prps1
Prps1l1
Prps2
Pskh1
Pten
Ptk2
Ptk2b
Ptk6
Ptk7
Pttg1
Pxk
Rab11fip5
Rad51
Rad51d
Raf1
Rbbp8
Rbks
Rbm10
Rbm6
Ret
Rev1
Rfk
Rictor
RIF1
Riok1
Riok3
Ripk1
Ripk2
Ripk3
Ripk4
Rnasel
Rnf4
Rnf43
Rock1
Rock2
Ror1
Ror2
Ros1
Rpa1
Rps6ka1
Rps6ka2
Rps6ka3
Rps6ka4
Rps6ka5
Rps6ka6
Rps6kb1
Rps6kb2
Rps6kc1
Rps6kl1
Rptor
Rrm1
Rrm2b
Ryk
Sbk1
Sbk2
Sbk3
Scamp5
Scyl1
Scyl2
Scyl3
Sem1
Sephs2
Setd2
Setd7
Sgk1
Sgk2
Sgk3
Sh3bp4
Sh3bp5
Sh3bp5l
Shpk
Shprh
Sik2
Sik3
Sin3b
Siva1
Slamf6
Slk
Slx4
Smad3
Smad4
Smarca2
Smarca4
Smarca5
Smg1
Snai1
Snai2
Snrk
Snx16
Snx9
Sord
Sox9
Speg
Sphk1
Sphk2
Sptb
Src
Srm
Srms
Srpk1
Srpk2
Srpk3
Stat3
Stat5b
Stk10
Stk11
Stk16
Stk17b
Stk19
Stk24
Stk25
Stk26
Stk3
Stk31
Stk32a
Stk32b
Stk32c
Stk33
Stk35
Stk36
Stk38l
Stk39
Stk4
Stk40
Stkld1
Strada
Stradb
Styk1
Syk
Tab1
Taok1
Taok3
Tbck
Tbk1
Tbrg4
Tec
Tecpr1
Tek
Tesk1
Tesk2
Tex14
Tgfb1
Tgfbi
Tgfbr1
Tgfbr2
Tgfbr3
Tie1
Tjp2
Tk1
Tk2
Tkfc
Tlk1
Tlk2
Tm4sf1
Tmem139
Tnfrsf14
Tnfrsf18
Tnfrsf4
Tnfrsf9
Tnfsf18
Tnfsf4
Tnfsf9
Tnik
Tnk1
Tnni3k
Tpk1
Tpr
Tpx2
Trib1
Trib2
Trib3
Trim24
Trim27
Trim28
Trim33
Trim67
Trio
Trp53
Trp53bp1
Trpm6
Trpm7
Trrap
Tssk2
Tssk3
Tssk4
Tssk6
Ttbk1
Ttbk2
Ttk
Twf1
Twf2
Twist1
Txk
Tyk2
Tyro3
U2af1
Uck1
Uck2
Uckl1
Uhmk1
Ulk1
Ulk2
Ulk3
Ulk4
Usp9x
Vrk1
Vrk2
Vrk3
Vsir
Wdr59
Wee1
Wee2
Wnk1
Wnk2
Wnk3
Wnk4
Wnt5a
Xab2
Xrcc6bp1
Xylb
Yap1
Yes1
Zak
Zap70
Zeb1
Zfp775
Zfp91
Zmynd8
Zpld1
Zswim7
Zzef1
